# Supplementary material for: Single-cell characterization of macrophages in uveal melanoma uncovers transcriptionally heterogeneous subsets conferring poor prognosis and aggressive behavior
Source: Exp Mol Med. 2023 Nov 1;55(11):2433–44. doi: 10.1038/s12276-023-01115-9 (PMC10689813; doi:10.1038/s12276-023-01115-9)
Supplement: Supplementary file 2 — Supplementary Table S1 [file 12276_2023_1115_MOESM2_ESM.csv]

M1-signature	M2-signature
CD80	C1QA
CD36	C1QC
DDX5	C1QB
MNDA	CD163
SOCS3	CD209
CXCL10	MRC1
IL23A	MS4A4A
IL1A	MSR1
IL1B	STAB1
IL6
TNF
STAT1
NOS2
APOL3
CD40
CXCL9
