# Supplementary material for: Single-cell characterization of macrophages in uveal melanoma uncovers transcriptionally heterogeneous subsets conferring poor prognosis and aggressive behavior
Source: Exp Mol Med. 2023 Nov 1;55(11):2433–44. doi: 10.1038/s12276-023-01115-9 (PMC10689813; doi:10.1038/s12276-023-01115-9)
Supplement: Supplementary file 3 — Supplementary Table S2 [file 12276_2023_1115_MOESM3_ESM.csv]

	p_val	avg_log2FC	pct.1	pct.2	p_val_adj	cluster	gene
CD74	5.04E-125	-1.375534181	0.995	0.998	7.69E-121	M-C4	CD74
C1QB	2.81E-121	-1.343211942	0.969	0.988	4.29E-117	M-C4	C1QB
HLA-DRB1	9.67E-116	-1.468483482	0.954	0.984	1.47E-111	M-C4	HLA-DRB1
CST3	4.17E-113	-1.196389229	0.984	0.998	6.36E-109	M-C4	CST3
C1QA	4.02E-112	-1.212161476	0.956	0.991	6.12E-108	M-C4	C1QA
SRGN	1.51E-110	-1.228669923	0.973	0.995	2.30E-106	M-C4	SRGN
C1QC	5.72E-109	-1.263427456	0.976	0.993	8.72E-105	M-C4	C1QC
ITM2B	2.31E-104	-0.980135777	0.94	0.987	3.52E-100	M-C4	ITM2B
HLA-DRA	5.08E-91	-1.122819633	0.965	0.99	7.76E-87	M-C4	HLA-DRA
HLA-B	3.64E-79	-0.883921885	0.992	0.996	5.56E-75	M-C4	HLA-B
PSAP	1.32E-78	-0.767085551	0.987	0.994	2.01E-74	M-C4	PSAP
HLA-E	1.26E-77	-0.802406355	0.934	0.966	1.92E-73	M-C4	HLA-E
B2M	1.51E-77	-0.800975098	1	0.999	2.30E-73	M-C4	B2M
HLA-DRB5	1.16E-76	-1.265499741	0.939	0.958	1.77E-72	M-C4	HLA-DRB5
TNF	2.84E-74	-1.738687128	0.02	0.417	4.33E-70	M-C4	TNF
CCL3	4.04E-73	-2.556485193	0.824	0.838	6.16E-69	M-C4	CCL3
KDM6B	1.39E-68	-0.971247948	0.031	0.411	2.11E-64	M-C4	KDM6B
CCL4	2.49E-68	-2.817288249	0.825	0.825	3.80E-64	M-C4	CCL4
MALAT1	4.46E-68	-1.301659639	0.986	0.979	6.80E-64	M-C4	MALAT1
NR4A3	9.60E-68	-1.035817339	0.052	0.441	1.46E-63	M-C4	NR4A3
BTG2	1.47E-67	-1.138524587	0.112	0.505	2.24E-63	M-C4	BTG2
IER3	1.36E-66	-1.532091623	0.822	0.832	2.08E-62	M-C4	IER3
HLA-A	2.65E-65	-0.848576916	0.983	0.993	4.04E-61	M-C4	HLA-A
STAB1	2.79E-65	-1.013559492	0.12	0.516	4.25E-61	M-C4	STAB1
HLA-DQB1	3.30E-65	-1.031686499	0.924	0.941	5.03E-61	M-C4	HLA-DQB1
PTGS2	4.20E-65	-1.064906138	0.019	0.378	6.40E-61	M-C4	PTGS2
NFKBIA	4.75E-64	-1.715174768	0.915	0.874	7.25E-60	M-C4	NFKBIA
FOLR2	1.65E-63	-1.023514418	0.175	0.584	2.51E-59	M-C4	FOLR2
DUSP1	1.31E-62	-1.24598011	0.885	0.867	1.99E-58	M-C4	DUSP1
FCGRT	2.33E-62	-0.736170119	0.935	0.953	3.56E-58	M-C4	FCGRT
JUNB	3.20E-62	-1.211231437	0.898	0.902	4.89E-58	M-C4	JUNB
DUSP2	8.51E-61	-1.236576265	0.054	0.409	1.30E-56	M-C4	DUSP2
ATF3	1.95E-60	-1.033672704	0.104	0.487	2.97E-56	M-C4	ATF3
PTPRC	6.93E-60	-0.628604029	0.098	0.481	1.06E-55	M-C4	PTPRC
HLA-DPA1	8.49E-60	-0.881441276	0.946	0.983	1.30E-55	M-C4	HLA-DPA1
CFD	4.59E-59	-0.915161193	0.106	0.483	7.00E-55	M-C4	CFD
CPVL	7.15E-59	-0.76913943	0.104	0.489	1.09E-54	M-C4	CPVL
SEPP1	1.24E-58	-1.149795678	0.893	0.891	1.90E-54	M-C4	SEPP1
FCGR2A	1.59E-58	-0.673952912	0.128	0.528	2.42E-54	M-C4	FCGR2A
CSF1R	7.87E-58	-0.677994455	0.132	0.527	1.20E-53	M-C4	CSF1R
PDE4B	9.12E-57	-0.665355543	0.024	0.357	1.39E-52	M-C4	PDE4B
ZFP36	5.39E-56	-1.164264693	0.926	0.91	8.23E-52	M-C4	ZFP36
GRN	6.35E-56	-0.706258447	0.921	0.924	9.68E-52	M-C4	GRN
HLA-DQA1	8.27E-56	-1.014879417	0.909	0.926	1.26E-51	M-C4	HLA-DQA1
MS4A7	1.91E-55	-0.800085	0.868	0.907	2.91E-51	M-C4	MS4A7
MPEG1	2.45E-55	-0.667544125	0.09	0.454	3.74E-51	M-C4	MPEG1
TNFAIP2	9.25E-55	-0.746164992	0.05	0.391	1.41E-50	M-C4	TNFAIP2
SLCO2B1	1.71E-54	-0.57639715	0.066	0.412	2.61E-50	M-C4	SLCO2B1
SERPING1	3.40E-54	-0.730298975	0.085	0.443	5.18E-50	M-C4	SERPING1
CECR1	4.75E-54	-0.608415287	0.115	0.482	7.25E-50	M-C4	CECR1
CFLAR	8.73E-54	-0.64295179	0.072	0.422	1.33E-49	M-C4	CFLAR
CMTM6	4.37E-53	-0.537742925	0.09	0.449	6.67E-49	M-C4	CMTM6
CYBA	6.43E-53	-0.68538977	0.89	0.908	9.80E-49	M-C4	CYBA
CD4	1.23E-52	-0.54394553	0.101	0.454	1.88E-48	M-C4	CD4
S100A6	4.17E-52	0.991777968	0.735	0.403	6.35E-48	M-C4	S100A6
LILRB5	1.03E-51	-0.664528061	0.055	0.382	1.57E-47	M-C4	LILRB5
EGR1	1.19E-51	-1.275728849	0.091	0.422	1.81E-47	M-C4	EGR1
CSRNP1	1.78E-50	-0.618680128	0.027	0.33	2.72E-46	M-C4	CSRNP1
INSIG1	1.11E-49	-0.832968754	0.058	0.377	1.69E-45	M-C4	INSIG1
NFE2L2	1.17E-49	-0.591864111	0.101	0.454	1.78E-45	M-C4	NFE2L2
A2M	1.34E-49	-0.657891085	0.205	0.591	2.04E-45	M-C4	A2M
MAFF	2.25E-49	-0.614853968	0.022	0.318	3.43E-45	M-C4	MAFF
CTSB	3.39E-49	-0.417944983	0.989	0.993	5.17E-45	M-C4	CTSB
NEAT1	3.62E-49	-1.197543305	0.921	0.877	5.52E-45	M-C4	NEAT1
CD83	1.32E-48	-1.128128179	0.737	0.763	2.01E-44	M-C4	CD83
CCNL1	5.07E-48	-0.549476697	0.06	0.374	7.74E-44	M-C4	CCNL1
MRC1	6.00E-48	-0.641051187	0.063	0.378	9.15E-44	M-C4	MRC1
MS4A4A	9.75E-48	-0.66732316	0.192	0.561	1.49E-43	M-C4	MS4A4A
GADD45B	1.51E-47	-0.965231691	0.781	0.802	2.30E-43	M-C4	GADD45B
TPP1	3.13E-47	-0.507042821	0.15	0.504	4.77E-43	M-C4	TPP1
ARL4C	4.47E-47	-0.609967185	0.099	0.429	6.82E-43	M-C4	ARL4C
SOD2	1.37E-46	-1.095463925	0.89	0.865	2.09E-42	M-C4	SOD2
RASGEF1B	2.93E-46	-0.587172602	0.049	0.345	4.47E-42	M-C4	RASGEF1B
STX11	1.61E-45	-0.589209011	0.055	0.354	2.46E-41	M-C4	STX11
NFKBIZ	1.82E-45	-1.138890029	0.431	0.612	2.77E-41	M-C4	NFKBIZ
ZNF331	1.93E-45	-0.867931602	0.099	0.413	2.94E-41	M-C4	ZNF331
FGL2	2.03E-45	-0.727326258	0.68	0.773	3.09E-41	M-C4	FGL2
ATP6AP2	3.79E-45	-0.490425656	0.126	0.469	5.79E-41	M-C4	ATP6AP2
PPDPF	7.07E-45	0.646290875	0.887	0.672	1.08E-40	M-C4	PPDPF
ACTG1	9.37E-45	0.677044467	0.991	0.95	1.43E-40	M-C4	ACTG1
SOCS3	9.38E-45	-0.655221818	0.058	0.352	1.43E-40	M-C4	SOCS3
NLRP3	9.42E-45	-0.718536878	0.03	0.308	1.44E-40	M-C4	NLRP3
ABCA1	1.15E-44	-0.58173914	0.076	0.38	1.75E-40	M-C4	ABCA1
CREM	5.23E-44	-0.641527682	0.098	0.412	7.97E-40	M-C4	CREM
SH3BGRL3	1.25E-43	0.824340533	0.991	0.884	1.90E-39	M-C4	SH3BGRL3
C5AR1	1.37E-43	-0.795395187	0.12	0.431	2.10E-39	M-C4	C5AR1
HLA-C	2.73E-43	-0.719099982	0.984	0.988	4.16E-39	M-C4	HLA-C
PRNP	3.85E-43	-0.522478782	0.077	0.382	5.88E-39	M-C4	PRNP
PLAU	5.70E-43	-0.819256597	0.035	0.306	8.69E-39	M-C4	PLAU
SYNGR2	5.76E-43	-0.47672521	0.153	0.499	8.78E-39	M-C4	SYNGR2
GAPDH	8.51E-43	0.712610832	0.998	0.986	1.30E-38	M-C4	GAPDH
S100A10	9.70E-43	0.667126818	0.866	0.564	1.48E-38	M-C4	S100A10
RNASE6	1.30E-42	-0.553384093	0.197	0.563	1.98E-38	M-C4	RNASE6
ABL2	1.93E-42	-0.659700777	0.036	0.304	2.94E-38	M-C4	ABL2
RPLP0	2.04E-42	0.562431026	1	0.982	3.11E-38	M-C4	RPLP0
JUND	2.41E-42	-0.610000411	0.076	0.366	3.68E-38	M-C4	JUND
ARL5B	2.43E-42	-0.525955478	0.019	0.279	3.70E-38	M-C4	ARL5B
WSB1	2.45E-42	-0.57080186	0.135	0.462	3.73E-38	M-C4	WSB1
RPL8	3.39E-42	0.574690728	1	0.991	5.17E-38	M-C4	RPL8
GRINA	3.93E-42	-0.477481736	0.175	0.53	5.99E-38	M-C4	GRINA
PFKFB3	5.48E-42	-0.578923037	0.088	0.386	8.36E-38	M-C4	PFKFB3
ID2	8.42E-42	-0.767789516	0.17	0.471	1.28E-37	M-C4	ID2
FOSB	9.00E-42	-1.354734295	0.795	0.769	1.37E-37	M-C4	FOSB
BHLHE40	2.53E-41	-0.535318356	0.069	0.353	3.86E-37	M-C4	BHLHE40
HBEGF	3.18E-41	-0.617367351	0.031	0.294	4.84E-37	M-C4	HBEGF
CD209	3.98E-41	-0.609295059	0.055	0.334	6.06E-37	M-C4	CD209
CHMP1B	5.29E-41	-0.875653924	0.123	0.418	8.06E-37	M-C4	CHMP1B
TMEM176B	1.00E-40	-0.637065702	0.216	0.551	1.53E-36	M-C4	TMEM176B
TNFAIP3	1.27E-40	-1.239811599	0.748	0.737	1.94E-36	M-C4	TNFAIP3
THAP2	1.70E-40	-0.698004691	0.025	0.278	2.59E-36	M-C4	THAP2
NFKBID	1.92E-40	-0.52369753	0.022	0.273	2.93E-36	M-C4	NFKBID
MARCKS	2.04E-40	-0.622490245	0.26	0.574	3.11E-36	M-C4	MARCKS
VMP1	5.07E-40	-0.54623518	0.074	0.358	7.74E-36	M-C4	VMP1
TNFRSF1B	5.68E-40	-0.452833062	0.072	0.357	8.66E-36	M-C4	TNFRSF1B
LCP2	9.18E-40	-0.507615114	0.153	0.484	1.40E-35	M-C4	LCP2
PRDM1	9.64E-40	-0.595408295	0.033	0.288	1.47E-35	M-C4	PRDM1
HLA-DMA	9.95E-40	-0.509597447	0.891	0.929	1.52E-35	M-C4	HLA-DMA
ATP1B3	9.99E-40	-0.62747061	0.11	0.405	1.52E-35	M-C4	ATP1B3
KLF4	1.25E-39	-0.609330106	0.06	0.333	1.90E-35	M-C4	KLF4
TUBA1B	1.35E-39	0.739194299	0.97	0.821	2.06E-35	M-C4	TUBA1B
MFSD1	2.16E-39	-0.452083853	0.205	0.555	3.30E-35	M-C4	MFSD1
B4GALT1	2.27E-39	-0.47517619	0.036	0.29	3.46E-35	M-C4	B4GALT1
XBP1	1.69E-38	-0.48070994	0.069	0.346	2.58E-34	M-C4	XBP1
AXL	1.73E-38	-0.438432245	0.054	0.322	2.64E-34	M-C4	AXL
SERF2	4.52E-38	0.532723753	1	0.981	6.90E-34	M-C4	SERF2
MAFB	4.64E-38	-0.668599344	0.156	0.463	7.07E-34	M-C4	MAFB
RNF13	5.12E-38	-0.439017261	0.104	0.394	7.81E-34	M-C4	RNF13
IL10RA	5.46E-38	-0.409933986	0.072	0.352	8.32E-34	M-C4	IL10RA
RPS18	5.98E-38	0.552915915	0.997	0.993	9.13E-34	M-C4	RPS18
CYBB	7.64E-38	-0.500136875	0.239	0.566	1.16E-33	M-C4	CYBB
RNF149	1.21E-37	-0.426228195	0.06	0.326	1.85E-33	M-C4	RNF149
MGAT1	1.30E-37	-0.486799474	0.17	0.485	1.99E-33	M-C4	MGAT1
LAIR1	2.43E-37	-0.424272618	0.082	0.355	3.71E-33	M-C4	LAIR1
VIM	2.47E-37	0.761530022	0.995	0.861	3.77E-33	M-C4	VIM
TGFBI	3.52E-37	-0.445741602	0.18	0.51	5.36E-33	M-C4	TGFBI
NFKB1	6.93E-37	-0.544542939	0.022	0.256	1.06E-32	M-C4	NFKB1
IGF1	9.12E-37	-0.5152644	0.109	0.399	1.39E-32	M-C4	IGF1
ICAM1	1.02E-36	-1.042466585	0.364	0.559	1.55E-32	M-C4	ICAM1
RNASET2	1.59E-36	-0.569632666	0.776	0.825	2.42E-32	M-C4	RNASET2
TMSB10	1.72E-36	0.462845099	1	0.999	2.62E-32	M-C4	TMSB10
ITPR2	3.29E-36	-0.393733232	0.039	0.285	5.02E-32	M-C4	ITPR2
FUCA1	3.99E-36	-0.679661495	0.169	0.466	6.08E-32	M-C4	FUCA1
TMSB4X	4.45E-36	0.498272365	0.998	0.999	6.79E-32	M-C4	TMSB4X
LPAR6	4.51E-36	-0.412351426	0.055	0.313	6.88E-32	M-C4	LPAR6
CSTB	6.91E-36	0.921167094	0.973	0.834	1.05E-31	M-C4	CSTB
ZEB2	9.12E-36	-0.457527788	0.135	0.432	1.39E-31	M-C4	ZEB2
MAN2B1	9.87E-36	-0.410832257	0.08	0.351	1.51E-31	M-C4	MAN2B1
DAPK1	1.18E-35	-0.381405764	0.05	0.305	1.80E-31	M-C4	DAPK1
CYB5D1	1.29E-35	-0.459922633	0.005	0.217	1.98E-31	M-C4	CYB5D1
PNRC1	1.34E-35	-0.843172833	0.786	0.793	2.04E-31	M-C4	PNRC1
RHOB	1.88E-35	-0.806354664	0.135	0.411	2.87E-31	M-C4	RHOB
PPP1R15A	2.45E-35	-1.033277786	0.756	0.749	3.74E-31	M-C4	PPP1R15A
AKAP13	3.78E-35	-0.459794605	0.069	0.325	5.76E-31	M-C4	AKAP13
FOSL2	4.48E-35	-0.487354364	0.043	0.281	6.83E-31	M-C4	FOSL2
EGR2	7.56E-35	-0.598479962	0.02	0.242	1.15E-30	M-C4	EGR2
CD163L1	1.34E-34	-0.510792791	0.017	0.236	2.04E-30	M-C4	CD163L1
RPS7	1.44E-34	0.535962244	0.991	0.987	2.19E-30	M-C4	RPS7
NRP1	3.63E-34	-0.425134533	0.08	0.337	5.54E-30	M-C4	NRP1
LGALS1	4.07E-34	0.753791277	0.975	0.786	6.21E-30	M-C4	LGALS1
CD14	4.20E-34	-0.756499626	0.806	0.829	6.40E-30	M-C4	CD14
C10orf54	4.65E-34	-0.411689422	0.096	0.365	7.09E-30	M-C4	C10orf54
HLA-DOA	5.96E-34	-0.350881354	0.044	0.287	9.09E-30	M-C4	HLA-DOA
ATP1B1	6.43E-34	-0.414666358	0.054	0.293	9.80E-30	M-C4	ATP1B1
FOS	7.19E-34	-1.518182007	0.923	0.835	1.10E-29	M-C4	FOS
CD163	1.06E-33	-0.385218898	0.129	0.42	1.62E-29	M-C4	CD163
ACTB	1.32E-33	0.724653343	1	0.998	2.01E-29	M-C4	ACTB
RPL6	3.63E-33	0.482345899	0.994	0.97	5.54E-29	M-C4	RPL6
GLA	4.05E-33	-0.483598251	0.036	0.259	6.17E-29	M-C4	GLA
TIPARP	5.10E-33	-0.413720953	0.019	0.229	7.78E-29	M-C4	TIPARP
MYL6	5.68E-33	0.585927664	0.995	0.951	8.66E-29	M-C4	MYL6
NRP2	7.23E-33	-0.433122769	0.047	0.277	1.10E-28	M-C4	NRP2
IL1B	7.29E-33	-2.383573695	0.809	0.731	1.11E-28	M-C4	IL1B
MSR1	1.28E-32	-0.43403059	0.145	0.43	1.95E-28	M-C4	MSR1
MGAT4A	1.39E-32	-0.368261822	0.087	0.339	2.11E-28	M-C4	MGAT4A
CREG1	1.59E-32	-0.446053907	0.261	0.596	2.42E-28	M-C4	CREG1
CCL3L3	1.76E-32	-1.840625018	0.373	0.526	2.68E-28	M-C4	CCL3L3
PPIA	1.89E-32	0.498337125	0.995	0.973	2.89E-28	M-C4	PPIA
RPL18A	2.06E-32	0.481894617	0.995	0.995	3.14E-28	M-C4	RPL18A
RPS15	3.96E-32	0.452975193	1	0.989	6.04E-28	M-C4	RPS15
LGMN	4.16E-32	-0.746147148	0.855	0.84	6.34E-28	M-C4	LGMN
SCPEP1	4.64E-32	-0.373208367	0.074	0.32	7.08E-28	M-C4	SCPEP1
MTDH	5.17E-32	-0.350252051	0.117	0.387	7.89E-28	M-C4	MTDH
DPP7	5.45E-32	-0.370352723	0.15	0.437	8.31E-28	M-C4	DPP7
RPL9	6.51E-32	0.468317972	0.994	0.99	9.93E-28	M-C4	RPL9
NR4A2	6.51E-32	-1.162561822	0.707	0.709	9.93E-28	M-C4	NR4A2
CEBPD	6.60E-32	-0.48646756	0.076	0.317	1.01E-27	M-C4	CEBPD
MIF	6.79E-32	0.602473834	0.89	0.668	1.04E-27	M-C4	MIF
PTPRE	8.46E-32	-0.407571231	0.072	0.313	1.29E-27	M-C4	PTPRE
RPLP1	9.49E-32	0.442029733	1	0.998	1.45E-27	M-C4	RPLP1
SERPINB9	1.28E-31	-0.439311324	0.058	0.292	1.95E-27	M-C4	SERPINB9
BIRC3	1.42E-31	-0.483816883	0.033	0.248	2.16E-27	M-C4	BIRC3
TGOLN2	1.45E-31	-0.354491522	0.083	0.333	2.21E-27	M-C4	TGOLN2
EEF1A1	1.66E-31	0.545061294	1	1	2.54E-27	M-C4	EEF1A1
GNS	2.04E-31	-0.364639072	0.074	0.314	3.11E-27	M-C4	GNS
HCST	2.20E-31	-0.512728421	0.148	0.42	3.35E-27	M-C4	HCST
CXCL12	4.02E-31	-0.442716318	0.079	0.325	6.13E-27	M-C4	CXCL12
LAPTM4A	4.28E-31	-0.375116604	0.154	0.445	6.53E-27	M-C4	LAPTM4A
KLF6	4.34E-31	-1.078935255	0.781	0.75	6.62E-27	M-C4	KLF6
CXCR4	4.76E-31	-0.643332644	0.072	0.305	7.25E-27	M-C4	CXCR4
PLTP	5.23E-31	-0.574099926	0.159	0.435	7.97E-27	M-C4	PLTP
TYROBP	6.13E-31	-0.365189912	0.994	0.997	9.36E-27	M-C4	TYROBP
OTUD1	6.66E-31	-0.421498741	0.019	0.219	1.02E-26	M-C4	OTUD1
RNF144B	6.80E-31	-0.401275516	0.036	0.249	1.04E-26	M-C4	RNF144B
PPP1R10	8.46E-31	-0.365633134	0.038	0.253	1.29E-26	M-C4	PPP1R10
TBXAS1	1.16E-30	-0.380149523	0.08	0.321	1.76E-26	M-C4	TBXAS1
FAM105A	1.50E-30	-0.319756299	0.043	0.264	2.29E-26	M-C4	FAM105A
HLA-DPB1	1.75E-30	-0.508722565	0.956	0.978	2.67E-26	M-C4	HLA-DPB1
PTGER4	1.80E-30	-0.438279234	0.036	0.247	2.75E-26	M-C4	PTGER4
CLK1	1.85E-30	-0.368410759	0.033	0.241	2.81E-26	M-C4	CLK1
VSIG4	2.46E-30	-0.45264766	0.145	0.413	3.76E-26	M-C4	VSIG4
GPR34	2.72E-30	-0.421131746	0.139	0.417	4.15E-26	M-C4	GPR34
KLF10	3.00E-30	-0.426066212	0.061	0.287	4.57E-26	M-C4	KLF10
RILPL2	3.17E-30	-0.412159992	0.101	0.353	4.84E-26	M-C4	RILPL2
ELF1	4.84E-30	-0.378708497	0.113	0.374	7.38E-26	M-C4	ELF1
PIM3	4.93E-30	-0.478554068	0.063	0.288	7.52E-26	M-C4	PIM3
SIGLEC1	5.22E-30	-0.337902296	0.03	0.235	7.97E-26	M-C4	SIGLEC1
CD81	8.85E-30	-0.418624511	0.121	0.377	1.35E-25	M-C4	CD81
GNA13	9.18E-30	-0.380407964	0.065	0.292	1.40E-25	M-C4	GNA13
LGALS3BP	1.05E-29	-0.402438307	0.104	0.357	1.60E-25	M-C4	LGALS3BP
MIR155HG	1.11E-29	-0.653510583	0.017	0.208	1.69E-25	M-C4	MIR155HG
RBKS	1.31E-29	-0.547744412	0.019	0.213	2.00E-25	M-C4	RBKS
NACA	1.50E-29	0.496840467	0.991	0.959	2.28E-25	M-C4	NACA
ENO1	1.88E-29	0.565365486	0.784	0.576	2.86E-25	M-C4	ENO1
CXCL8	2.03E-29	-2.128957848	0.769	0.704	3.10E-25	M-C4	CXCL8
ZFAND5	2.46E-29	-0.584836031	0.235	0.498	3.75E-25	M-C4	ZFAND5
SDC3	2.59E-29	-0.349932261	0.036	0.241	3.96E-25	M-C4	SDC3
PLXDC2	2.85E-29	-0.362008905	0.061	0.283	4.35E-25	M-C4	PLXDC2
CXCL1	3.46E-29	-1.480997831	0.014	0.199	5.27E-25	M-C4	CXCL1
MAF	3.73E-29	-0.438738462	0.124	0.378	5.69E-25	M-C4	MAF
RBM47	3.83E-29	-0.350329083	0.077	0.31	5.85E-25	M-C4	RBM47
ATP2B1	4.11E-29	-0.379376002	0.055	0.268	6.26E-25	M-C4	ATP2B1
BAZ1A	4.22E-29	-0.376836198	0.055	0.271	6.44E-25	M-C4	BAZ1A
CTSA	4.25E-29	-0.386874433	0.189	0.475	6.48E-25	M-C4	CTSA
EBI3	5.42E-29	-0.342581394	0.043	0.256	8.27E-25	M-C4	EBI3
TMEM59	7.13E-29	-0.349312756	0.172	0.461	1.09E-24	M-C4	TMEM59
CD86	7.84E-29	-0.348267527	0.076	0.309	1.20E-24	M-C4	CD86
GAA	9.63E-29	-0.346121919	0.071	0.292	1.47E-24	M-C4	GAA
EIF4A3	9.93E-29	-0.515067162	0.096	0.336	1.51E-24	M-C4	EIF4A3
C3AR1	1.00E-28	-0.343180644	0.071	0.3	1.53E-24	M-C4	C3AR1
RPL19	1.11E-28	0.405548065	1	0.999	1.69E-24	M-C4	RPL19
CFL1	1.13E-28	0.495655828	0.995	0.957	1.73E-24	M-C4	CFL1
CD53	1.26E-28	-0.35471304	0.134	0.394	1.92E-24	M-C4	CD53
TMEM176A	1.67E-28	-0.415874212	0.175	0.456	2.55E-24	M-C4	TMEM176A
ITGAV	1.78E-28	-0.309487623	0.024	0.215	2.71E-24	M-C4	ITGAV
DMXL2	2.26E-28	-0.345260955	0.058	0.273	3.44E-24	M-C4	DMXL2
MAP3K8	2.36E-28	-0.412884493	0.104	0.342	3.60E-24	M-C4	MAP3K8
NAMPT	2.60E-28	-0.731328189	0.751	0.74	3.96E-24	M-C4	NAMPT
QKI	2.75E-28	-0.360348975	0.08	0.307	4.19E-24	M-C4	QKI
IL1A	3.06E-28	-0.489802839	0.002	0.172	4.67E-24	M-C4	IL1A
FPR3	3.14E-28	-0.338488949	0.061	0.278	4.79E-24	M-C4	FPR3
SH2B3	3.21E-28	-0.315495767	0.055	0.27	4.89E-24	M-C4	SH2B3
RPL3	4.79E-28	0.535282185	0.992	0.984	7.31E-24	M-C4	RPL3
IFNGR1	5.29E-28	-0.363699812	0.079	0.308	8.07E-24	M-C4	IFNGR1
CCRL2	5.60E-28	-0.34666963	0.014	0.195	8.54E-24	M-C4	CCRL2
RPL28	5.70E-28	0.433991272	0.998	0.998	8.69E-24	M-C4	RPL28
SERTAD1	5.79E-28	-0.347870433	0.052	0.264	8.84E-24	M-C4	SERTAD1
PPP1R15B	7.16E-28	-0.320871292	0.028	0.22	1.09E-23	M-C4	PPP1R15B
PPT1	8.90E-28	-0.348480248	0.159	0.43	1.36E-23	M-C4	PPT1
RPN2	9.57E-28	-0.299056512	0.126	0.381	1.46E-23	M-C4	RPN2
IQGAP2	1.11E-27	-0.310926445	0.044	0.244	1.70E-23	M-C4	IQGAP2
RNF213	1.19E-27	-0.355059292	0.093	0.324	1.82E-23	M-C4	RNF213
LAMP2	1.39E-27	-0.341522056	0.101	0.337	2.12E-23	M-C4	LAMP2
CTSS	1.48E-27	-0.461695853	0.888	0.892	2.25E-23	M-C4	CTSS
ADAP2	1.56E-27	-0.359055119	0.178	0.453	2.38E-23	M-C4	ADAP2
RP11-160E2.6	1.60E-27	-0.443306256	0.019	0.2	2.44E-23	M-C4	RP11-160E2.6
PFN1	1.68E-27	0.486750126	0.994	0.981	2.56E-23	M-C4	PFN1
SPINT2	1.70E-27	-0.320097031	0.06	0.275	2.59E-23	M-C4	SPINT2
CD164	1.73E-27	-0.328888023	0.162	0.436	2.64E-23	M-C4	CD164
IER2	2.02E-27	-1.119907188	0.545	0.634	3.09E-23	M-C4	IER2
SNX9	2.03E-27	-0.334267104	0.069	0.29	3.09E-23	M-C4	SNX9
SASH1	2.06E-27	-0.346911754	0.03	0.219	3.14E-23	M-C4	SASH1
SFPQ	2.31E-27	-0.337538498	0.088	0.316	3.53E-23	M-C4	SFPQ
MXD1	2.47E-27	-0.348740169	0.027	0.213	3.77E-23	M-C4	MXD1
APLP2	2.78E-27	-0.332365271	0.164	0.443	4.25E-23	M-C4	APLP2
MS4A6A	2.82E-27	-0.405712427	0.893	0.926	4.29E-23	M-C4	MS4A6A
RPS6	3.32E-27	0.453079851	0.992	0.989	5.06E-23	M-C4	RPS6
ETS2	4.20E-27	-0.383486767	0.063	0.276	6.40E-23	M-C4	ETS2
MT-ND4	4.37E-27	-0.433611675	0.992	0.99	6.66E-23	M-C4	MT-ND4
DNAJB1	4.43E-27	-0.885639794	0.137	0.376	6.75E-23	M-C4	DNAJB1
TSPAN4	4.48E-27	-0.363644747	0.109	0.345	6.83E-23	M-C4	TSPAN4
CD40	5.14E-27	-0.392271818	0.044	0.241	7.84E-23	M-C4	CD40
ZC3H12A	6.30E-27	-0.30097986	0.025	0.212	9.61E-23	M-C4	ZC3H12A
ANXA2	6.32E-27	0.533605323	0.808	0.61	9.64E-23	M-C4	ANXA2
HEXA	1.10E-26	-0.332261968	0.077	0.295	1.68E-22	M-C4	HEXA
C2	1.20E-26	-0.281820282	0.03	0.218	1.84E-22	M-C4	C2
DDX3X	1.25E-26	-0.415217039	0.131	0.368	1.91E-22	M-C4	DDX3X
UTRN	1.31E-26	-0.321847058	0.052	0.254	2.00E-22	M-C4	UTRN
ARL6IP5	1.38E-26	-0.330827217	0.145	0.4	2.10E-22	M-C4	ARL6IP5
CEBPB	1.57E-26	-0.41622039	0.08	0.297	2.40E-22	M-C4	CEBPB
AOAH	1.64E-26	-0.32547496	0.05	0.252	2.50E-22	M-C4	AOAH
GNAI2	1.91E-26	-0.306522174	0.151	0.411	2.92E-22	M-C4	GNAI2
NAAA	2.29E-26	-0.323651479	0.046	0.24	3.50E-22	M-C4	NAAA
IQGAP1	2.46E-26	-0.30536425	0.104	0.338	3.75E-22	M-C4	IQGAP1
CD93	2.63E-26	-0.345603306	0.041	0.233	4.01E-22	M-C4	CD93
DOCK4	2.78E-26	-0.274560409	0.019	0.193	4.24E-22	M-C4	DOCK4
M6PR	3.11E-26	-0.297710128	0.156	0.417	4.75E-22	M-C4	M6PR
ADGRE2	3.19E-26	-0.302928757	0.017	0.19	4.86E-22	M-C4	ADGRE2
ST8SIA4	3.21E-26	-0.305786887	0.039	0.228	4.89E-22	M-C4	ST8SIA4
RPS3A	3.86E-26	0.454552193	0.995	0.996	5.89E-22	M-C4	RPS3A
SKIL	3.91E-26	-0.332959382	0.05	0.248	5.97E-22	M-C4	SKIL
ATP5E	4.61E-26	0.507158848	0.994	0.921	7.03E-22	M-C4	ATP5E
BRD2	5.00E-26	-0.370976932	0.076	0.29	7.62E-22	M-C4	BRD2
RTN4	5.09E-26	-0.342936719	0.164	0.421	7.76E-22	M-C4	RTN4
TGFBR2	5.34E-26	-0.252508595	0.019	0.194	8.14E-22	M-C4	TGFBR2
TTYH3	5.65E-26	-0.313518928	0.071	0.278	8.61E-22	M-C4	TTYH3
EGR3	9.30E-26	-0.309401459	0.008	0.17	1.42E-21	M-C4	EGR3
GNG5	1.08E-25	0.442915611	0.923	0.756	1.65E-21	M-C4	GNG5
CTSC	1.12E-25	-0.586078721	0.732	0.784	1.71E-21	M-C4	CTSC
RGL1	1.17E-25	-0.302462183	0.046	0.241	1.79E-21	M-C4	RGL1
CITED2	1.31E-25	-0.453301886	0.044	0.231	2.00E-21	M-C4	CITED2
VPS13C	1.59E-25	-0.277390551	0.047	0.241	2.43E-21	M-C4	VPS13C
CANX	1.62E-25	-0.338555944	0.235	0.532	2.47E-21	M-C4	CANX
CTSH	1.65E-25	-0.360888011	0.192	0.464	2.52E-21	M-C4	CTSH
JMJD1C	1.95E-25	-0.342581394	0.054	0.249	2.97E-21	M-C4	JMJD1C
HIF1A	2.08E-25	-0.350593034	0.139	0.385	3.17E-21	M-C4	HIF1A
ITGA4	2.14E-25	-0.339133811	0.065	0.268	3.26E-21	M-C4	ITGA4
FOXO3	2.22E-25	-0.315350504	0.028	0.204	3.39E-21	M-C4	FOXO3
SPAG9	2.39E-25	-0.3027286	0.043	0.232	3.65E-21	M-C4	SPAG9
MT-CO1	2.44E-25	-0.405558637	0.998	0.998	3.72E-21	M-C4	MT-CO1
CLEC7A	2.75E-25	-0.315610727	0.124	0.368	4.19E-21	M-C4	CLEC7A
RPL4	2.95E-25	0.485239428	0.969	0.888	4.50E-21	M-C4	RPL4
TCN2	3.05E-25	-0.340509261	0.057	0.252	4.66E-21	M-C4	TCN2
TIMP2	3.14E-25	-0.308819625	0.118	0.35	4.78E-21	M-C4	TIMP2
ARL6IP1	3.70E-25	-0.336255695	0.08	0.288	5.65E-21	M-C4	ARL6IP1
IGSF6	4.21E-25	-0.427884492	0.254	0.541	6.42E-21	M-C4	IGSF6
RALGDS	4.64E-25	-0.300843698	0.024	0.196	7.07E-21	M-C4	RALGDS
HSPA5	5.03E-25	-0.409248813	0.142	0.385	7.68E-21	M-C4	HSPA5
ZNF267	5.60E-25	-0.31871011	0.061	0.261	8.54E-21	M-C4	ZNF267
PILRA	6.07E-25	-0.298804146	0.079	0.292	9.25E-21	M-C4	PILRA
S100A11	7.57E-25	0.492545271	0.992	0.967	1.15E-20	M-C4	S100A11
RPL7A	7.75E-25	0.426804873	0.995	0.989	1.18E-20	M-C4	RPL7A
IVNS1ABP	7.81E-25	-0.327632688	0.079	0.288	1.19E-20	M-C4	IVNS1ABP
NR4A1	8.50E-25	-0.778518808	0.545	0.632	1.30E-20	M-C4	NR4A1
SCAMP2	9.39E-25	-0.283341236	0.107	0.334	1.43E-20	M-C4	SCAMP2
FRMD4B	9.85E-25	-0.310353402	0.107	0.332	1.50E-20	M-C4	FRMD4B
RPS20	9.94E-25	0.447831428	0.932	0.756	1.52E-20	M-C4	RPS20
SON	1.13E-24	-0.306668566	0.115	0.34	1.73E-20	M-C4	SON
CXCL16	1.18E-24	-0.404172609	0.353	0.58	1.80E-20	M-C4	CXCL16
FNBP1	1.22E-24	-0.320733533	0.09	0.301	1.87E-20	M-C4	FNBP1
RPS4X	1.30E-24	0.461660014	0.995	0.989	1.98E-20	M-C4	RPS4X
SAMSN1	2.02E-24	-0.335686108	0.101	0.321	3.08E-20	M-C4	SAMSN1
AHR	2.26E-24	-0.315667152	0.068	0.272	3.44E-20	M-C4	AHR
KCTD12	2.40E-24	-0.335396525	0.135	0.376	3.66E-20	M-C4	KCTD12
FYB	2.60E-24	-0.354386099	0.283	0.55	3.97E-20	M-C4	FYB
LMNA	2.64E-24	-0.65833551	0.2	0.436	4.02E-20	M-C4	LMNA
VMO1	3.16E-24	-0.350064173	0.044	0.227	4.82E-20	M-C4	VMO1
ITM2C	3.18E-24	-0.342598325	0.052	0.242	4.85E-20	M-C4	ITM2C
TACC1	3.25E-24	-0.289498323	0.068	0.265	4.95E-20	M-C4	TACC1
SLC8A1	3.48E-24	-0.259277531	0.031	0.205	5.30E-20	M-C4	SLC8A1
ZFHX3	3.49E-24	-0.259415676	0.025	0.195	5.32E-20	M-C4	ZFHX3
AKAP9	4.28E-24	-0.264241013	0.03	0.201	6.54E-20	M-C4	AKAP9
ALDOA	4.92E-24	0.507173608	0.973	0.857	7.51E-20	M-C4	ALDOA
NCOA4	5.08E-24	-0.258812669	0.181	0.445	7.75E-20	M-C4	NCOA4
TAGAP	5.27E-24	-0.365769656	0.047	0.229	8.04E-20	M-C4	TAGAP
PHACTR1	5.30E-24	-0.313170778	0.05	0.236	8.08E-20	M-C4	PHACTR1
HLA-DMB	5.88E-24	-0.39986524	0.446	0.645	8.96E-20	M-C4	HLA-DMB
PDIA3	6.22E-24	-0.31684766	0.2	0.471	9.49E-20	M-C4	PDIA3
RPS24	6.43E-24	0.379520085	0.998	0.994	9.81E-20	M-C4	RPS24
KLF2	8.16E-24	-0.350588594	0.027	0.194	1.24E-19	M-C4	KLF2
BST2	8.76E-24	-0.365171296	0.29	0.559	1.34E-19	M-C4	BST2
WWP1	9.13E-24	-0.300309495	0.071	0.273	1.39E-19	M-C4	WWP1
OST4	9.47E-24	0.444162051	0.756	0.597	1.44E-19	M-C4	OST4
FTL	1.03E-23	0.702339171	1	1	1.57E-19	M-C4	FTL
HSPH1	1.11E-23	-0.500826013	0.072	0.268	1.70E-19	M-C4	HSPH1
TAPBP	1.13E-23	-0.283059652	0.135	0.366	1.73E-19	M-C4	TAPBP
ADAMDEC1	1.19E-23	-0.383588254	0.041	0.218	1.81E-19	M-C4	ADAMDEC1
IRS2	1.21E-23	-0.28198467	0.025	0.19	1.85E-19	M-C4	IRS2
TRA2B	1.25E-23	-0.311254889	0.074	0.273	1.90E-19	M-C4	TRA2B
MYO9B	1.50E-23	-0.299769913	0.071	0.261	2.29E-19	M-C4	MYO9B
JUN	1.70E-23	-1.270848619	0.556	0.627	2.59E-19	M-C4	JUN
DSE	1.82E-23	-0.287125321	0.039	0.213	2.78E-19	M-C4	DSE
NFKBIE	2.27E-23	-0.295460392	0.027	0.193	3.46E-19	M-C4	NFKBIE
RPS8	2.60E-23	0.442162818	0.997	0.996	3.96E-19	M-C4	RPS8
COX6B1	2.75E-23	0.414521977	0.857	0.686	4.20E-19	M-C4	COX6B1
RPL37A	2.78E-23	0.490721433	0.989	0.917	4.24E-19	M-C4	RPL37A
PARP14	2.88E-23	-0.29281169	0.05	0.232	4.39E-19	M-C4	PARP14
ZFP36L2	2.91E-23	-0.380800126	0.154	0.388	4.44E-19	M-C4	ZFP36L2
DNASE1L3	3.01E-23	-0.922055996	0.093	0.283	4.59E-19	M-C4	DNASE1L3
REL	3.39E-23	-0.599989424	0.38	0.534	5.16E-19	M-C4	REL
TCF4	3.49E-23	-0.256227471	0.02	0.18	5.32E-19	M-C4	TCF4
LILRB4	3.98E-23	-0.324227871	0.148	0.379	6.08E-19	M-C4	LILRB4
RPS3	4.35E-23	0.445792944	0.997	0.993	6.64E-19	M-C4	RPS3
LILRB2	4.54E-23	-0.278591936	0.054	0.238	6.93E-19	M-C4	LILRB2
JAML	4.95E-23	-0.348441413	0.071	0.268	7.55E-19	M-C4	JAML
RPS12	5.05E-23	0.423948596	1	0.997	7.71E-19	M-C4	RPS12
FNIP2	6.13E-23	-0.319832207	0.063	0.249	9.35E-19	M-C4	FNIP2
F13A1	6.70E-23	-0.587184028	0.124	0.338	1.02E-18	M-C4	F13A1
RPL10	7.77E-23	0.380154959	0.997	0.999	1.19E-18	M-C4	RPL10
SIRPA	8.33E-23	-0.26460947	0.08	0.278	1.27E-18	M-C4	SIRPA
PLAUR	1.07E-22	-1.200624767	0.838	0.736	1.63E-18	M-C4	PLAUR
RPL13	1.18E-22	0.380706656	0.998	0.998	1.80E-18	M-C4	RPL13
DDX17	1.23E-22	-0.254375745	0.091	0.297	1.87E-18	M-C4	DDX17
KIF1B	1.37E-22	-0.260308092	0.019	0.172	2.09E-18	M-C4	KIF1B
TPI1	1.49E-22	0.446363002	0.939	0.769	2.27E-18	M-C4	TPI1
TMEM123	1.49E-22	-0.287025699	0.148	0.387	2.27E-18	M-C4	TMEM123
TGFB1	1.82E-22	-0.269332834	0.068	0.255	2.78E-18	M-C4	TGFB1
SGPL1	1.91E-22	-0.254725132	0.043	0.214	2.92E-18	M-C4	SGPL1
HNRNPH1	2.06E-22	-0.27973495	0.05	0.226	3.14E-18	M-C4	HNRNPH1
NAIP	2.08E-22	-0.289789393	0.129	0.356	3.18E-18	M-C4	NAIP
DDX3Y	2.36E-22	-0.308255997	0.024	0.182	3.59E-18	M-C4	DDX3Y
RPSA	2.82E-22	0.512954444	0.989	0.926	4.30E-18	M-C4	RPSA
ATP6V1F	3.02E-22	0.426450433	0.912	0.758	4.60E-18	M-C4	ATP6V1F
ATP13A3	3.49E-22	-0.279353362	0.039	0.205	5.32E-18	M-C4	ATP13A3
EIF5	4.09E-22	-0.304101746	0.159	0.401	6.23E-18	M-C4	EIF5
TFRC	4.77E-22	-0.40410535	0.071	0.252	7.27E-18	M-C4	TFRC
RBM39	4.89E-22	-0.279511957	0.118	0.327	7.47E-18	M-C4	RBM39
SAT1	4.91E-22	-0.441738133	0.992	0.998	7.48E-18	M-C4	SAT1
CDKN1A	5.43E-22	-0.581285741	0.32	0.498	8.28E-18	M-C4	CDKN1A
SIGLEC10	5.63E-22	-0.251475085	0.033	0.197	8.59E-18	M-C4	SIGLEC10
RPL10A	5.86E-22	0.485498852	0.978	0.932	8.94E-18	M-C4	RPL10A
RANBP2	6.40E-22	-0.36943871	0.066	0.244	9.75E-18	M-C4	RANBP2
PTMA	6.47E-22	0.375167193	0.995	0.99	9.86E-18	M-C4	PTMA
FAM26F	6.65E-22	-0.31742173	0.164	0.408	1.01E-17	M-C4	FAM26F
RPL7	6.72E-22	0.502802364	0.973	0.896	1.02E-17	M-C4	RPL7
PDIA6	9.30E-22	-0.290039797	0.167	0.408	1.42E-17	M-C4	PDIA6
VIMP	9.34E-22	-0.27902327	0.055	0.231	1.42E-17	M-C4	VIMP
ELL2	9.36E-22	-0.355626481	0.071	0.252	1.43E-17	M-C4	ELL2
TRIB1	1.17E-21	-0.299473359	0.039	0.203	1.78E-17	M-C4	TRIB1
IRF1	1.45E-21	-0.409129295	0.098	0.298	2.20E-17	M-C4	IRF1
NEU1	1.47E-21	-0.29086632	0.058	0.235	2.24E-17	M-C4	NEU1
DNAJB6	1.55E-21	-0.305846309	0.162	0.395	2.36E-17	M-C4	DNAJB6
RPL35	1.60E-21	0.43101991	0.994	0.937	2.44E-17	M-C4	RPL35
CXCL2	1.90E-21	-1.67161617	0.746	0.673	2.90E-17	M-C4	CXCL2
IER5	1.97E-21	-0.301998406	0.033	0.19	3.00E-17	M-C4	IER5
PCF11	2.01E-21	-0.256499455	0.025	0.178	3.07E-17	M-C4	PCF11
LGALS3	2.09E-21	0.476927732	0.918	0.689	3.19E-17	M-C4	LGALS3
PLD3	2.25E-21	-0.444452297	0.715	0.774	3.44E-17	M-C4	PLD3
HEXB	2.38E-21	-0.304010047	0.165	0.39	3.63E-17	M-C4	HEXB
MAP2K3	2.52E-21	-0.291955321	0.046	0.213	3.84E-17	M-C4	MAP2K3
C3	2.89E-21	-0.40259413	0.025	0.176	4.41E-17	M-C4	C3
RPL14	3.10E-21	0.414671307	1	0.978	4.73E-17	M-C4	RPL14
VEGFA	3.17E-21	-0.345992612	0.027	0.178	4.84E-17	M-C4	VEGFA
PELI1	3.39E-21	-0.302617171	0.038	0.198	5.16E-17	M-C4	PELI1
PER1	3.61E-21	-0.282876382	0.044	0.205	5.51E-17	M-C4	PER1
RPL13A	3.61E-21	0.415396106	0.987	0.97	5.51E-17	M-C4	RPL13A
SLAMF7	3.80E-21	-0.32239083	0.033	0.189	5.80E-17	M-C4	SLAMF7
HNRNPA1	3.94E-21	0.460606193	0.954	0.814	6.02E-17	M-C4	HNRNPA1
RPS14	4.79E-21	0.398099928	0.998	0.994	7.31E-17	M-C4	RPS14
HSPA1B	5.49E-21	-0.900169588	0.09	0.272	8.38E-17	M-C4	HSPA1B
IRF2BP2	5.89E-21	-0.260913725	0.049	0.215	8.99E-17	M-C4	IRF2BP2
YBX3	6.36E-21	-0.288321015	0.058	0.23	9.70E-17	M-C4	YBX3
RPS9	7.03E-21	0.39664763	0.997	0.987	1.07E-16	M-C4	RPS9
RPL12	7.68E-21	0.375077805	0.997	0.997	1.17E-16	M-C4	RPL12
CTNNB1	7.95E-21	-0.28065014	0.069	0.248	1.21E-16	M-C4	CTNNB1
S100A4	9.13E-21	0.396076762	0.677	0.437	1.39E-16	M-C4	S100A4
AFF4	9.30E-21	-0.254380805	0.054	0.225	1.42E-16	M-C4	AFF4
MYL12A	9.34E-21	0.437094079	0.934	0.756	1.42E-16	M-C4	MYL12A
SCARB2	1.00E-20	-0.256224848	0.115	0.319	1.53E-16	M-C4	SCARB2
LDHA	1.03E-20	0.488880458	0.726	0.546	1.56E-16	M-C4	LDHA
COX7C	1.12E-20	0.406514296	0.929	0.787	1.71E-16	M-C4	COX7C
PLBD1	1.26E-20	-0.255607546	0.058	0.232	1.92E-16	M-C4	PLBD1
RPL36	1.29E-20	0.427186394	0.992	0.933	1.97E-16	M-C4	RPL36
1-Mar	1.34E-20	-0.266246615	0.069	0.247	2.05E-16	M-C4	1-Mar
GNB2L1	1.45E-20	0.414110894	0.991	0.977	2.20E-16	M-C4	GNB2L1
GTF2B	1.55E-20	-0.295190701	0.058	0.23	2.36E-16	M-C4	GTF2B
FCGR1A	1.61E-20	-0.281850656	0.102	0.299	2.45E-16	M-C4	FCGR1A
GPR183	2.17E-20	-0.916193499	0.68	0.663	3.31E-16	M-C4	GPR183
CHCHD2	2.19E-20	0.389353471	0.926	0.798	3.34E-16	M-C4	CHCHD2
OAZ1	2.40E-20	0.364266368	0.998	0.995	3.66E-16	M-C4	OAZ1
UBA52	2.44E-20	0.408499645	0.998	0.973	3.72E-16	M-C4	UBA52
ATP5L	2.50E-20	0.399046437	0.937	0.79	3.81E-16	M-C4	ATP5L
PMAIP1	3.20E-20	-0.305977496	0.03	0.18	4.89E-16	M-C4	PMAIP1
RPS19	3.38E-20	0.383550547	0.997	0.991	5.16E-16	M-C4	RPS19
ZC3HAV1	3.48E-20	-0.269750862	0.03	0.179	5.31E-16	M-C4	ZC3HAV1
NDFIP1	3.65E-20	-0.250505771	0.159	0.382	5.57E-16	M-C4	NDFIP1
LYN	3.89E-20	-0.250479299	0.131	0.34	5.93E-16	M-C4	LYN
MAT2A	4.04E-20	-0.330193627	0.123	0.328	6.17E-16	M-C4	MAT2A
PHLDA1	5.00E-20	-0.44106803	0.091	0.271	7.62E-16	M-C4	PHLDA1
HNRNPU	5.52E-20	-0.355922666	0.203	0.439	8.42E-16	M-C4	HNRNPU
RPL37	5.59E-20	0.440422305	0.995	0.96	8.52E-16	M-C4	RPL37
SRP14	6.34E-20	0.386659212	0.94	0.836	9.66E-16	M-C4	SRP14
RPS5	6.51E-20	0.461160028	0.994	0.958	9.93E-16	M-C4	RPS5
SERPINA1	6.72E-20	-0.333628902	0.104	0.295	1.03E-15	M-C4	SERPINA1
TGIF1	7.45E-20	-0.310020409	0.083	0.26	1.14E-15	M-C4	TGIF1
LINC00936	7.45E-20	-0.25464397	0.017	0.153	1.14E-15	M-C4	LINC00936
SLC1A3	1.13E-19	-0.300093279	0.039	0.189	1.72E-15	M-C4	SLC1A3
RAPGEF2	1.14E-19	-0.315931955	0.019	0.154	1.75E-15	M-C4	RAPGEF2
UQCRB	1.32E-19	0.433714681	0.898	0.76	2.01E-15	M-C4	UQCRB
ANKRD12	1.35E-19	-0.257076845	0.082	0.26	2.06E-15	M-C4	ANKRD12
ACP5	2.02E-19	-0.356632444	0.219	0.454	3.08E-15	M-C4	ACP5
RASSF4	2.04E-19	-0.270176045	0.118	0.313	3.11E-15	M-C4	RASSF4
MIDN	2.08E-19	-0.289238988	0.057	0.216	3.18E-15	M-C4	MIDN
GLIPR1	2.28E-19	-0.251300362	0.115	0.31	3.47E-15	M-C4	GLIPR1
IL18BP	2.63E-19	-0.291224805	0.085	0.263	4.01E-15	M-C4	IL18BP
HLA-DQA2	2.73E-19	-0.644912404	0.104	0.28	4.16E-15	M-C4	HLA-DQA2
RPS25	3.05E-19	0.394911616	1	0.977	4.65E-15	M-C4	RPS25
WTAP	3.19E-19	-0.304456126	0.06	0.224	4.87E-15	M-C4	WTAP
SRSF2	3.69E-19	-0.256208432	0.15	0.363	5.64E-15	M-C4	SRSF2
RPL5	3.99E-19	0.428867409	0.987	0.948	6.08E-15	M-C4	RPL5
MERTK	4.63E-19	-0.260630757	0.065	0.225	7.07E-15	M-C4	MERTK
RPS27	6.08E-19	0.486536864	0.997	0.958	9.28E-15	M-C4	RPS27
RPL15	6.96E-19	0.376985918	1	0.992	1.06E-14	M-C4	RPL15
MT-CO2	7.27E-19	-0.347522817	0.998	0.998	1.11E-14	M-C4	MT-CO2
CD68	7.30E-19	-0.312310285	0.976	0.969	1.11E-14	M-C4	CD68
MT-ND1	8.29E-19	-0.325950125	0.992	0.987	1.26E-14	M-C4	MT-ND1
GSTP1	8.84E-19	0.442488142	0.932	0.79	1.35E-14	M-C4	GSTP1
IFRD1	1.04E-18	-0.253051576	0.043	0.192	1.58E-14	M-C4	IFRD1
CD300A	1.46E-18	-0.267508095	0.109	0.295	2.23E-14	M-C4	CD300A
KMO	1.61E-18	-0.272575004	0.031	0.172	2.46E-14	M-C4	KMO
CD59	1.76E-18	-0.281770928	0.225	0.465	2.68E-14	M-C4	CD59
EZR	2.34E-18	-0.339363652	0.12	0.307	3.57E-14	M-C4	EZR
IL1RN	2.41E-18	-0.47087333	0.055	0.205	3.67E-14	M-C4	IL1RN
RPL23A	2.73E-18	0.386732587	0.989	0.966	4.16E-14	M-C4	RPL23A
PPP1CB	2.74E-18	-0.26178267	0.106	0.287	4.17E-14	M-C4	PPP1CB
DAB2	2.88E-18	-0.4589682	0.394	0.619	4.39E-14	M-C4	DAB2
KCNMA1	2.98E-18	-0.26213482	0.054	0.207	4.55E-14	M-C4	KCNMA1
UQCRH	3.06E-18	0.424833386	0.696	0.563	4.66E-14	M-C4	UQCRH
CCL20	3.18E-18	-0.968214846	0.016	0.139	4.86E-14	M-C4	CCL20
MCL1	3.27E-18	-0.523046133	0.759	0.731	4.99E-14	M-C4	MCL1
IL10	3.32E-18	-0.464346334	0.03	0.164	5.07E-14	M-C4	IL10
LIPA	3.83E-18	-0.587092187	0.802	0.779	5.84E-14	M-C4	LIPA
RPL30	4.61E-18	0.408470621	0.994	0.991	7.04E-14	M-C4	RPL30
CD84	4.77E-18	-0.254570033	0.099	0.275	7.27E-14	M-C4	CD84
FILIP1L	4.95E-18	-0.283106514	0.017	0.143	7.54E-14	M-C4	FILIP1L
YPEL5	4.96E-18	-0.289741385	0.104	0.285	7.56E-14	M-C4	YPEL5
RPLP2	5.19E-18	0.382787197	0.994	0.961	7.91E-14	M-C4	RPLP2
ABHD5	5.35E-18	-0.268386137	0.017	0.144	8.16E-14	M-C4	ABHD5
RPL11	5.52E-18	0.362396066	1	0.995	8.42E-14	M-C4	RPL11
SLC2A3	5.56E-18	-0.317867061	0.072	0.233	8.48E-14	M-C4	SLC2A3
LAG3	6.56E-18	-0.25494511	0.028	0.163	1.00E-13	M-C4	LAG3
NABP1	6.68E-18	-0.290713224	0.072	0.231	1.02E-13	M-C4	NABP1
CD63	8.82E-18	-0.263506285	0.967	0.971	1.35E-13	M-C4	CD63
ARHGDIB	1.25E-17	0.496789263	0.935	0.825	1.90E-13	M-C4	ARHGDIB
TNFSF10	1.73E-17	-0.282251645	0.039	0.179	2.65E-13	M-C4	TNFSF10
GABARAP	2.42E-17	0.404212322	0.951	0.848	3.69E-13	M-C4	GABARAP
CLIC1	3.04E-17	0.370503768	0.924	0.773	4.63E-13	M-C4	CLIC1
IL2RA	3.66E-17	-0.256332893	0.033	0.166	5.58E-13	M-C4	IL2RA
RGS2	3.78E-17	-0.688290234	0.381	0.514	5.76E-13	M-C4	RGS2
TNFAIP8	5.02E-17	-0.276674751	0.085	0.249	7.66E-13	M-C4	TNFAIP8
DDIT4	5.62E-17	-0.329130843	0.101	0.271	8.58E-13	M-C4	DDIT4
GPX1	6.16E-17	0.342597793	0.995	0.994	9.39E-13	M-C4	GPX1
RPL35A	6.77E-17	0.396938828	0.994	0.934	1.03E-12	M-C4	RPL35A
RPL22	7.49E-17	0.427185282	0.984	0.947	1.14E-12	M-C4	RPL22
TMA7	1.06E-16	0.324408463	0.753	0.602	1.62E-12	M-C4	TMA7
OLR1	1.17E-16	-0.40184565	0.041	0.174	1.79E-12	M-C4	OLR1
DUSP6	1.26E-16	-0.307469278	0.061	0.207	1.92E-12	M-C4	DUSP6
GEM	1.30E-16	-0.316697512	0.036	0.168	1.98E-12	M-C4	GEM
VAMP8	1.59E-16	0.394606297	0.946	0.848	2.43E-12	M-C4	VAMP8
GBP1	1.67E-16	-0.354285306	0.094	0.26	2.55E-12	M-C4	GBP1
IL6	1.79E-16	-0.375822913	0.006	0.112	2.73E-12	M-C4	IL6
MMP9	1.91E-16	-0.258230772	0.024	0.145	2.91E-12	M-C4	MMP9
PCBP2	2.06E-16	0.397419453	0.945	0.86	3.14E-12	M-C4	PCBP2
RPL21	2.31E-16	0.327291883	0.994	0.982	3.52E-12	M-C4	RPL21
RPL29	2.34E-16	0.339692977	0.995	0.991	3.57E-12	M-C4	RPL29
RPS23	2.68E-16	0.361947008	0.998	0.993	4.09E-12	M-C4	RPS23
RPL32	3.40E-16	0.36202689	0.998	0.995	5.19E-12	M-C4	RPL32
PKM	3.59E-16	0.382351858	0.843	0.648	5.47E-12	M-C4	PKM
GK	6.11E-16	-0.253150763	0.044	0.174	9.31E-12	M-C4	GK
COX5B	6.68E-16	0.347525466	0.806	0.673	1.02E-11	M-C4	COX5B
NDUFA4	7.28E-16	0.372098693	0.891	0.747	1.11E-11	M-C4	NDUFA4
ATP5G2	8.52E-16	0.376232417	0.969	0.892	1.30E-11	M-C4	ATP5G2
GPNMB	9.79E-16	-0.574767625	0.246	0.448	1.49E-11	M-C4	GPNMB
CH17-373J23.1	1.03E-15	-0.303332711	0.008	0.111	1.56E-11	M-C4	CH17-373J23.1
ZFP36L1	1.05E-15	-0.472150709	0.833	0.799	1.59E-11	M-C4	ZFP36L1
RPL41	1.17E-15	0.401327599	0.998	0.967	1.79E-11	M-C4	RPL41
SGK1	1.34E-15	-0.698892398	0.693	0.68	2.04E-11	M-C4	SGK1
BTF3	1.35E-15	0.365198548	0.962	0.881	2.06E-11	M-C4	BTF3
UQCR10	1.48E-15	0.414573747	0.75	0.616	2.25E-11	M-C4	UQCR10
CTSZ	1.49E-15	-0.346458753	0.537	0.652	2.27E-11	M-C4	CTSZ
RPL27A	1.68E-15	0.413633073	0.967	0.87	2.56E-11	M-C4	RPL27A
RPS27A	1.99E-15	0.33671219	0.998	0.997	3.04E-11	M-C4	RPS27A
RCAN1	2.01E-15	-0.357698453	0.039	0.164	3.07E-11	M-C4	RCAN1
RPS16	2.20E-15	0.342167091	0.992	0.981	3.35E-11	M-C4	RPS16
RPS13	3.13E-15	0.318951913	0.997	0.997	4.78E-11	M-C4	RPS13
FCGR3A	4.67E-15	-0.534665533	0.471	0.596	7.13E-11	M-C4	FCGR3A
RPL31	6.46E-15	0.369686175	0.937	0.797	9.85E-11	M-C4	RPL31
OLFML3	7.13E-15	-0.283238104	0.046	0.171	1.09E-10	M-C4	OLFML3
SLC25A5	8.32E-15	0.36278424	0.906	0.769	1.27E-10	M-C4	SLC25A5
RPS15A	9.16E-15	0.372799925	0.994	0.978	1.40E-10	M-C4	RPS15A
HERPUD1	9.35E-15	-0.548101829	0.737	0.712	1.43E-10	M-C4	HERPUD1
COX6C	1.05E-14	0.356567631	0.827	0.695	1.60E-10	M-C4	COX6C
CXCL3	1.24E-14	-1.741257015	0.595	0.563	1.89E-10	M-C4	CXCL3
POMP	1.33E-14	0.353514077	0.808	0.68	2.02E-10	M-C4	POMP
RHOA	1.34E-14	0.398838558	0.975	0.922	2.04E-10	M-C4	RHOA
RPL27	1.64E-14	0.407261665	0.98	0.908	2.51E-10	M-C4	RPL27
CCL4L2	1.95E-14	-2.123501023	0.679	0.605	2.98E-10	M-C4	CCL4L2
PFDN5	2.08E-14	0.349218171	0.989	0.954	3.17E-10	M-C4	PFDN5
STAT1	3.05E-14	-0.299216221	0.228	0.426	4.66E-10	M-C4	STAT1
TMEM107	3.64E-14	-0.321086873	0.027	0.135	5.55E-10	M-C4	TMEM107
CLEC10A	4.03E-14	-0.263141146	0.057	0.186	6.15E-10	M-C4	CLEC10A
RGS1	4.43E-14	-0.553841315	0.838	0.78	6.76E-10	M-C4	RGS1
CKS2	6.67E-14	-0.333922676	0.113	0.266	1.02E-09	M-C4	CKS2
AP2S1	9.43E-14	0.346848636	0.772	0.647	1.44E-09	M-C4	AP2S1
ARPC5	1.12E-13	0.331478799	0.839	0.704	1.71E-09	M-C4	ARPC5
SLC25A6	1.42E-13	0.350741591	0.943	0.836	2.17E-09	M-C4	SLC25A6
SUMO2	2.13E-13	0.360417629	0.871	0.765	3.25E-09	M-C4	SUMO2
MMP19	2.55E-13	-0.426402894	0.077	0.204	3.89E-09	M-C4	MMP19
RPL18	2.91E-13	0.322517349	0.995	0.991	4.45E-09	M-C4	RPL18
RPS29	2.96E-13	0.356447551	0.909	0.739	4.52E-09	M-C4	RPS29
TXN	3.49E-13	0.334200058	0.657	0.501	5.32E-09	M-C4	TXN
ATP5G3	4.01E-13	0.372181629	0.742	0.63	6.11E-09	M-C4	ATP5G3
THBS1	4.26E-13	-0.419152846	0.027	0.127	6.50E-09	M-C4	THBS1
NPM1	5.40E-13	0.357606377	0.932	0.824	8.24E-09	M-C4	NPM1
MT-ND3	5.74E-13	-0.414714736	0.987	0.978	8.75E-09	M-C4	MT-ND3
FCER1G	5.96E-13	-0.281240024	0.98	0.986	9.08E-09	M-C4	FCER1G
RPS28	6.01E-13	0.320119101	0.998	0.968	9.17E-09	M-C4	RPS28
FAU	6.67E-13	0.309316058	0.997	0.971	1.02E-08	M-C4	FAU
RPS17	8.96E-13	0.26393827	0.731	0.586	1.37E-08	M-C4	RPS17
COX8A	9.33E-13	0.296010041	0.871	0.715	1.42E-08	M-C4	COX8A
MT-ND2	1.32E-12	-0.30903081	0.991	0.964	2.02E-08	M-C4	MT-ND2
MYL12B	1.39E-12	0.326998882	0.694	0.583	2.12E-08	M-C4	MYL12B
ARPC2	1.41E-12	0.378425097	0.969	0.89	2.16E-08	M-C4	ARPC2
RPS26	1.57E-12	0.313442842	0.94	0.786	2.40E-08	M-C4	RPS26
COX4I1	1.71E-12	0.319871744	0.975	0.914	2.60E-08	M-C4	COX4I1
SLC25A3	1.82E-12	0.329928686	0.762	0.647	2.77E-08	M-C4	SLC25A3
RBM3	1.96E-12	0.385079642	0.685	0.586	2.99E-08	M-C4	RBM3
CCL24	2.81E-12	-0.903921221	0.085	0.205	4.29E-08	M-C4	CCL24
TMBIM6	2.92E-12	-0.254264591	0.706	0.744	4.45E-08	M-C4	TMBIM6
RNF130	4.07E-12	-0.260306061	0.638	0.724	6.21E-08	M-C4	RNF130
EIF4E	5.02E-12	-0.250668505	0.102	0.236	7.66E-08	M-C4	EIF4E
H3F3B	5.84E-12	-0.362484274	0.978	0.983	8.90E-08	M-C4	H3F3B
TAGLN2	5.93E-12	0.315856691	0.691	0.551	9.04E-08	M-C4	TAGLN2
TPM3	6.05E-12	0.334912608	0.868	0.722	9.23E-08	M-C4	TPM3
RPL38	6.52E-12	0.332521465	0.948	0.793	9.94E-08	M-C4	RPL38
RPL39	8.44E-12	0.323821186	1	0.966	1.29E-07	M-C4	RPL39
HSPA6	1.01E-11	-0.671043659	0.054	0.163	1.54E-07	M-C4	HSPA6
TWISTNB	1.28E-11	-0.254421245	0.024	0.112	1.96E-07	M-C4	TWISTNB
CALM1	1.30E-11	0.294337114	0.822	0.688	1.99E-07	M-C4	CALM1
HMGN2	1.49E-11	0.3677518	0.805	0.659	2.27E-07	M-C4	HMGN2
ALOX5AP	1.77E-11	-0.406915596	0.115	0.242	2.70E-07	M-C4	ALOX5AP
RPL23	3.56E-11	0.269256211	0.866	0.723	5.42E-07	M-C4	RPL23
RPL24	3.70E-11	0.33193978	0.986	0.941	5.64E-07	M-C4	RPL24
ARPC3	3.71E-11	0.34932252	0.981	0.921	5.66E-07	M-C4	ARPC3
TOMM7	3.94E-11	0.305599785	0.805	0.672	6.01E-07	M-C4	TOMM7
HSPA1A	6.44E-11	-0.949034799	0.298	0.413	9.83E-07	M-C4	HSPA1A
PSME2	6.48E-11	0.360575192	0.723	0.583	9.88E-07	M-C4	PSME2
HINT1	7.17E-11	0.330438016	0.857	0.751	1.09E-06	M-C4	HINT1
RPL34	8.54E-11	0.328439413	0.998	0.961	1.30E-06	M-C4	RPL34
CXCL9	9.97E-11	-0.546024922	0.041	0.135	1.52E-06	M-C4	CXCL9
PRDX1	1.11E-10	0.370717806	0.959	0.872	1.70E-06	M-C4	PRDX1
CALM2	1.22E-10	0.37439719	0.94	0.853	1.87E-06	M-C4	CALM2
DDX5	1.37E-10	-0.283098605	0.839	0.803	2.09E-06	M-C4	DDX5
RPL36AL	1.44E-10	0.276529239	0.91	0.767	2.19E-06	M-C4	RPL36AL
G0S2	1.81E-10	-0.939204535	0.047	0.14	2.76E-06	M-C4	G0S2
YWHAZ	2.41E-10	0.310146613	0.66	0.549	3.67E-06	M-C4	YWHAZ
BAG3	2.62E-10	-0.30111482	0.035	0.123	4.00E-06	M-C4	BAG3
S100A9	2.69E-10	0.685296228	0.326	0.228	4.11E-06	M-C4	S100A9
TUBB	3.07E-10	0.484633104	0.564	0.493	4.69E-06	M-C4	TUBB
RPS11	4.65E-10	0.305420143	0.959	0.893	7.09E-06	M-C4	RPS11
ATP6V1G1	4.79E-10	0.255419374	0.794	0.691	7.31E-06	M-C4	ATP6V1G1
SH3BGRL	5.59E-10	0.321434106	0.676	0.61	8.53E-06	M-C4	SH3BGRL
SELK	6.00E-10	-0.515419511	0.428	0.515	9.15E-06	M-C4	SELK
EIF3K	1.31E-09	0.296558254	0.786	0.691	2.00E-05	M-C4	EIF3K
CCL2	1.88E-09	-0.667180976	0.134	0.25	2.86E-05	M-C4	CCL2
FABP5	2.90E-09	1.337576708	0.294	0.213	4.43E-05	M-C4	FABP5
RPL26	5.60E-09	0.392420969	0.959	0.848	8.53E-05	M-C4	RPL26
EEF2	5.64E-09	0.320248061	0.937	0.842	8.60E-05	M-C4	EEF2
UQCR11	5.83E-09	0.251180555	0.702	0.588	8.89E-05	M-C4	UQCR11
COTL1	8.71E-09	0.264665425	0.784	0.59	0.000132869	M-C4	COTL1
CXCL10	1.15E-08	-0.775631074	0.077	0.17	0.000174832	M-C4	CXCL10
TSC22D3	2.32E-08	-0.274006985	0.195	0.322	0.000354077	M-C4	TSC22D3
SUB1	2.73E-08	0.310274149	0.746	0.659	0.000417123	M-C4	SUB1
PGK1	3.68E-08	0.356457229	0.602	0.532	0.000562026	M-C4	PGK1
CD52	4.41E-08	0.46006208	0.156	0.084	0.00067299	M-C4	CD52
YBX1	4.43E-08	0.371128374	0.962	0.898	0.000675964	M-C4	YBX1
EEF1B2	5.02E-08	0.323766323	0.97	0.91	0.000766295	M-C4	EEF1B2
BCL2A1	5.33E-08	-0.900050838	0.751	0.642	0.000812719	M-C4	BCL2A1
MTRNR2L8	5.81E-08	-0.262484503	0.803	0.521	0.000886584	M-C4	MTRNR2L8
HSPA8	9.80E-08	0.282346624	0.932	0.833	0.001495352	M-C4	HSPA8
UBL5	9.90E-08	0.324517879	0.556	0.498	0.001509733	M-C4	UBL5
NDUFB2	1.21E-07	0.317809066	0.619	0.555	0.001840907	M-C4	NDUFB2
UCP2	1.53E-07	0.336237948	0.603	0.538	0.002326746	M-C4	UCP2
C15orf48	2.11E-07	-0.338989806	0.088	0.175	0.003225116	M-C4	C15orf48
EEF1D	2.15E-07	0.276914013	0.948	0.878	0.003286544	M-C4	EEF1D
GPX4	2.42E-07	0.280581604	0.954	0.876	0.003696498	M-C4	GPX4
PLEK	4.39E-07	-0.389379664	0.6	0.607	0.006691336	M-C4	PLEK
DBI	5.23E-07	0.26425564	0.765	0.677	0.007982561	M-C4	DBI
PABPC1	2.71E-06	0.281769706	0.978	0.968	0.041256767	M-C4	PABPC1
ANXA5	5.26E-06	0.26397561	0.942	0.847	0.080223933	M-C4	ANXA5
FKBP1A	6.83E-06	0.317840903	0.534	0.499	0.10415346	M-C4	FKBP1A
SPP1	1.15E-05	0.502417014	0.227	0.155	0.175349864	M-C4	SPP1
FTH1	1.34E-05	0.383740267	1	1	0.20367876	M-C4	FTH1
SDS	1.43E-05	-0.289103971	0.148	0.236	0.218244721	M-C4	SDS
SEC61B	2.02E-05	0.25699745	0.581	0.541	0.307925368	M-C4	SEC61B
RPS21	2.98E-05	0.263363493	0.978	0.887	0.455036024	M-C4	RPS21
MT2A	5.11E-05	-0.498066246	0.6	0.424	0.778674658	M-C4	MT2A
HSP90AA1	9.40E-05	-0.310679219	0.959	0.914	1	M-C4	HSP90AA1
TCEB2	0.000182905	0.259059848	0.518	0.508	1	M-C4	TCEB2
BRK1	0.000218046	0.26772161	0.518	0.512	1	M-C4	BRK1
RPS2	0.00056323	0.282996526	0.973	0.95	1	M-C4	RPS2
LSP1	0.000814103	0.392840078	0.334	0.305	1	M-C4	LSP1
HLA-DPB1.1	4.08E-72	-1.302661058	0.897	0.984	6.23E-68	M-C2	HLA-DPB1
HLA-DPA1.1	1.62E-60	-1.261164079	0.916	0.982	2.48E-56	M-C2	HLA-DPA1
CD74.1	1.65E-58	-1.326244865	0.991	0.999	2.51E-54	M-C2	CD74
HLA-DRA.1	3.96E-58	-1.236574318	0.947	0.989	6.04E-54	M-C2	HLA-DRA
C1QC.1	5.18E-55	-1.254628666	0.966	0.992	7.91E-51	M-C2	C1QC
FOSB.1	4.02E-52	1.209713068	0.938	0.751	6.12E-48	M-C2	FOSB
IER3.1	3.41E-51	0.897203232	0.978	0.806	5.21E-47	M-C2	IER3
TNFAIP3.1	1.78E-49	0.976243626	0.931	0.711	2.72E-45	M-C2	TNFAIP3
HLA-DRB5.1	2.38E-49	-1.318203554	0.847	0.97	3.63E-45	M-C2	HLA-DRB5
HLA-DRB1.1	3.46E-48	-1.261951893	0.919	0.985	5.28E-44	M-C2	HLA-DRB1
CXCL8.1	1.49E-47	1.286125072	0.887	0.696	2.27E-43	M-C2	CXCL8
CCL3.1	2.61E-44	0.837440042	0.975	0.813	3.98E-40	M-C2	CCL3
NEAT1.1	3.73E-44	1.376326821	0.959	0.878	5.68E-40	M-C2	NEAT1
NFKBIA.1	1.82E-43	0.747586921	0.988	0.869	2.78E-39	M-C2	NFKBIA
MALAT1.1	5.38E-42	1.431858219	0.994	0.979	8.21E-38	M-C2	MALAT1
IL1B.1	7.98E-41	0.835987858	0.891	0.73	1.22E-36	M-C2	IL1B
CXCL2.1	1.42E-40	0.9096962	0.884	0.663	2.17E-36	M-C2	CXCL2
JUND.1	7.77E-40	0.776752748	0.566	0.246	1.19E-35	M-C2	JUND
C1QA.1	1.23E-37	-0.94410335	0.959	0.985	1.87E-33	M-C2	C1QA
CCL4.1	4.57E-37	0.737061545	0.95	0.806	6.97E-33	M-C2	CCL4
PRDX1.1	8.22E-35	-0.798492816	0.756	0.917	1.25E-30	M-C2	PRDX1
SOD2.1	3.43E-34	0.759213004	0.953	0.859	5.24E-30	M-C2	SOD2
TMSB4X.1	6.51E-34	-0.61135356	0.997	1	9.93E-30	M-C2	TMSB4X
PPP1R15A.1	8.78E-34	0.632678463	0.903	0.727	1.34E-29	M-C2	PPP1R15A
B2M.1	1.34E-33	-0.713675699	0.997	1	2.04E-29	M-C2	B2M
KLF6.1	1.42E-33	0.961706596	0.884	0.739	2.16E-29	M-C2	KLF6
KDM6B.1	1.74E-33	0.825012576	0.569	0.27	2.66E-29	M-C2	KDM6B
C1QB.1	3.15E-32	-0.892174114	0.947	0.988	4.81E-28	M-C2	C1QB
EGR1.1	4.78E-32	0.832612033	0.609	0.291	7.30E-28	M-C2	EGR1
HLA-DQA1.1	6.32E-32	-0.937455566	0.803	0.94	9.64E-28	M-C2	HLA-DQA1
HLA-DMA.1	2.67E-31	-0.672353692	0.787	0.939	4.07E-27	M-C2	HLA-DMA
NR4A1.1	6.00E-31	0.798635981	0.812	0.577	9.15E-27	M-C2	NR4A1
RNASE1	4.74E-30	0.437297793	0.875	0.625	7.23E-26	M-C2	RNASE1
NPC2	2.58E-29	-0.515263223	0.963	0.997	3.93E-25	M-C2	NPC2
HLA-DQB1.1	5.04E-29	-0.805699806	0.828	0.953	7.69E-25	M-C2	HLA-DQB1
JUNB.1	5.06E-29	0.671091752	0.972	0.89	7.72E-25	M-C2	JUNB
DUSP1.1	1.31E-28	0.622760748	0.959	0.858	2.00E-24	M-C2	DUSP1
NAMPT.1	1.55E-28	0.747878751	0.863	0.725	2.36E-24	M-C2	NAMPT
CYB5D1.1	1.68E-28	0.626362374	0.359	0.13	2.56E-24	M-C2	CYB5D1
LMNA.1	3.04E-28	0.86426542	0.616	0.335	4.64E-24	M-C2	LMNA
NR4A2.1	1.27E-27	0.818370613	0.853	0.686	1.94E-23	M-C2	NR4A2
TNF.1	1.76E-26	0.513782134	0.581	0.27	2.68E-22	M-C2	TNF
MCL1.1	3.32E-26	0.66365767	0.85	0.721	5.06E-22	M-C2	MCL1
ATF3.1	7.89E-26	0.746852041	0.625	0.348	1.20E-21	M-C2	ATF3
PLAUR.1	9.39E-26	0.563706581	0.891	0.744	1.43E-21	M-C2	PLAUR
CD83.1	3.31E-25	0.551556866	0.906	0.732	5.04E-21	M-C2	CD83
ZFP36.1	3.90E-25	0.725057193	0.947	0.91	5.95E-21	M-C2	ZFP36
HLA-C.1	9.66E-25	-0.709215079	0.956	0.992	1.47E-20	M-C2	HLA-C
DUSP2.1	2.59E-24	0.575475291	0.562	0.276	3.96E-20	M-C2	DUSP2
TNFAIP2.1	5.25E-24	0.676784884	0.519	0.267	8.01E-20	M-C2	TNFAIP2
CXCL3.1	5.28E-24	0.591904231	0.769	0.541	8.06E-20	M-C2	CXCL3
MT-ND2.1	6.82E-24	0.583218094	0.991	0.968	1.04E-19	M-C2	MT-ND2
NFKBIZ.1	2.71E-23	0.604885585	0.756	0.535	4.14E-19	M-C2	NFKBIZ
CST3.1	1.15E-22	-0.720462728	0.988	0.995	1.75E-18	M-C2	CST3
FCER1G.1	6.73E-22	-0.503990408	0.95	0.989	1.03E-17	M-C2	FCER1G
ABL2.1	7.98E-22	0.562234611	0.438	0.201	1.22E-17	M-C2	ABL2
ACTB.1	9.15E-22	-0.67987348	0.991	1	1.40E-17	M-C2	ACTB
NFKB1.1	2.10E-21	0.533402607	0.384	0.164	3.20E-17	M-C2	NFKB1
PNRC1.1	2.72E-21	0.565333837	0.887	0.776	4.15E-17	M-C2	PNRC1
CCL3L3.1	4.27E-21	0.686588854	0.675	0.456	6.51E-17	M-C2	CCL3L3
PSME2.1	1.41E-20	-0.609339294	0.394	0.656	2.15E-16	M-C2	PSME2
TYROBP.1	1.94E-20	-0.420052513	0.988	0.997	2.97E-16	M-C2	TYROBP
CTSS.1	3.05E-20	-0.489367084	0.772	0.91	4.65E-16	M-C2	CTSS
HLA-B.1	1.06E-19	-0.607713145	0.988	0.996	1.62E-15	M-C2	HLA-B
FOS.1	1.30E-19	0.888078845	0.912	0.85	1.98E-15	M-C2	FOS
ARHGDIB.1	1.79E-19	-0.514386576	0.716	0.876	2.73E-15	M-C2	ARHGDIB
SGK1.1	2.20E-19	0.670480111	0.816	0.663	3.35E-15	M-C2	SGK1
IER2.1	3.97E-19	0.679563324	0.744	0.59	6.05E-15	M-C2	IER2
MS4A6A.1	1.04E-18	-0.505274047	0.806	0.935	1.59E-14	M-C2	MS4A6A
NR4A3.1	1.59E-18	0.612763633	0.541	0.306	2.43E-14	M-C2	NR4A3
VEGFA.1	1.91E-18	0.465263329	0.288	0.114	2.91E-14	M-C2	VEGFA
STAB1.1	3.81E-18	0.677397427	0.594	0.382	5.82E-14	M-C2	STAB1
CYBA.1	4.19E-18	-0.547227052	0.803	0.918	6.40E-14	M-C2	CYBA
GADD45B.1	4.38E-18	0.490491216	0.878	0.784	6.68E-14	M-C2	GADD45B
BCL2A1.1	4.82E-18	0.482021611	0.794	0.652	7.35E-14	M-C2	BCL2A1
AIF1	5.63E-18	-0.439341902	0.925	0.975	8.59E-14	M-C2	AIF1
TMEM176B.1	8.44E-18	-0.629622053	0.256	0.493	1.29E-13	M-C2	TMEM176B
FOSL2.1	2.18E-17	0.492831522	0.384	0.192	3.33E-13	M-C2	FOSL2
CFLAR.1	3.07E-17	0.552525513	0.503	0.302	4.68E-13	M-C2	CFLAR
LYZ	4.11E-17	-1.116775809	0.734	0.843	6.27E-13	M-C2	LYZ
MT-ND1.1	4.52E-17	0.441001262	0.991	0.988	6.89E-13	M-C2	MT-ND1
VAMP8.1	5.22E-17	-0.433347114	0.728	0.897	7.96E-13	M-C2	VAMP8
NFKB2	6.71E-17	0.313629627	0.262	0.103	1.02E-12	M-C2	NFKB2
ETS2.1	2.31E-16	0.462609111	0.384	0.194	3.52E-12	M-C2	ETS2
GPR183.1	3.05E-16	0.419080239	0.806	0.646	4.65E-12	M-C2	GPR183
ARPC3.1	5.49E-16	-0.412773473	0.856	0.949	8.38E-12	M-C2	ARPC3
BTG2.1	1.23E-15	0.537800623	0.581	0.372	1.87E-11	M-C2	BTG2
CCL2.1	2.37E-15	0.955761633	0.378	0.194	3.61E-11	M-C2	CCL2
CCL4L2.1	2.55E-15	0.585983579	0.744	0.606	3.89E-11	M-C2	CCL4L2
GRN.1	3.36E-15	-0.506436419	0.841	0.936	5.12E-11	M-C2	GRN
CSRNP1.1	3.87E-15	0.349960169	0.425	0.222	5.90E-11	M-C2	CSRNP1
ICAM1.1	4.57E-15	0.585034706	0.666	0.483	6.97E-11	M-C2	ICAM1
RASGEF1B.1	4.62E-15	0.428163741	0.428	0.241	7.05E-11	M-C2	RASGEF1B
RPL10.1	5.46E-15	-0.347268964	0.994	0.999	8.32E-11	M-C2	RPL10
PTGS2.1	6.41E-15	0.538421784	0.456	0.256	9.77E-11	M-C2	PTGS2
CEBPB.1	7.47E-15	0.424886787	0.403	0.214	1.14E-10	M-C2	CEBPB
JUN.1	1.67E-14	0.689413126	0.731	0.589	2.55E-10	M-C2	JUN
SFPQ.1	1.77E-14	0.396707722	0.412	0.231	2.69E-10	M-C2	SFPQ
ITM2B.1	1.97E-14	-0.493361228	0.95	0.978	3.00E-10	M-C2	ITM2B
NLRP3.1	2.00E-14	0.471815343	0.391	0.21	3.04E-10	M-C2	NLRP3
EGR2.1	2.18E-14	0.540254599	0.325	0.161	3.33E-10	M-C2	EGR2
HLA-DMB.1	2.64E-14	-0.358325051	0.378	0.625	4.03E-10	M-C2	HLA-DMB
MAP2K3.1	4.03E-14	0.359095628	0.306	0.148	6.15E-10	M-C2	MAP2K3
HIF1A.1	6.70E-14	0.436137523	0.475	0.295	1.02E-09	M-C2	HIF1A
USP36	8.30E-14	0.282827043	0.231	0.094	1.27E-09	M-C2	USP36
ATP6V0C	3.32E-13	-0.343402365	0.584	0.776	5.06E-09	M-C2	ATP6V0C
EEF1A1.1	3.44E-13	-0.380212601	1	1	5.25E-09	M-C2	EEF1A1
PHLDA1.1	3.62E-13	0.467218149	0.372	0.2	5.52E-09	M-C2	PHLDA1
GABARAP.1	4.25E-13	-0.399297576	0.766	0.893	6.48E-09	M-C2	GABARAP
AC058791.1	6.23E-13	0.29029627	0.197	0.075	9.50E-09	M-C2	AC058791.1
CREM.1	7.11E-13	0.443362336	0.491	0.303	1.08E-08	M-C2	CREM
HLA-A.1	7.32E-13	-0.528020944	0.978	0.992	1.12E-08	M-C2	HLA-A
ZFAND5.1	8.15E-13	0.540791674	0.584	0.404	1.24E-08	M-C2	ZFAND5
SLC25A5.1	9.60E-13	-0.393480046	0.656	0.828	1.46E-08	M-C2	SLC25A5
MIDN.1	1.13E-12	0.376352869	0.303	0.154	1.72E-08	M-C2	MIDN
SOCS3.1	2.15E-12	0.386350977	0.431	0.25	3.28E-08	M-C2	SOCS3
PDE4B.1	2.24E-12	0.413845918	0.416	0.245	3.42E-08	M-C2	PDE4B
WSB1.1	3.12E-12	0.532054328	0.519	0.353	4.76E-08	M-C2	WSB1
IGSF6.1	4.99E-12	-0.484199173	0.291	0.491	7.60E-08	M-C2	IGSF6
TUBA1B.1	6.58E-12	-0.594985224	0.8	0.87	1.00E-07	M-C2	TUBA1B
PFN1.1	8.06E-12	-0.368748462	0.969	0.986	1.23E-07	M-C2	PFN1
BST2.1	1.35E-11	-0.421171043	0.322	0.513	2.05E-07	M-C2	BST2
PPIA.1	1.58E-11	-0.35807917	0.953	0.983	2.42E-07	M-C2	PPIA
RNASE6.1	1.59E-11	-0.452158535	0.306	0.491	2.42E-07	M-C2	RNASE6
MT-ND4.1	1.61E-11	0.388133946	0.997	0.989	2.45E-07	M-C2	MT-ND4
AKAP13.1	1.75E-11	0.42016302	0.388	0.237	2.66E-07	M-C2	AKAP13
PSMB10	1.96E-11	-0.344680385	0.131	0.32	2.99E-07	M-C2	PSMB10
CCNL1.1	2.37E-11	0.386340302	0.431	0.269	3.62E-07	M-C2	CCNL1
ARPC5.1	2.79E-11	-0.33617017	0.594	0.762	4.26E-07	M-C2	ARPC5
CTSC.1	2.90E-11	-0.464347847	0.631	0.792	4.42E-07	M-C2	CTSC
LST1	3.10E-11	-0.312364073	0.456	0.66	4.73E-07	M-C2	LST1
HNRNPH1.1	5.18E-11	0.33840177	0.3	0.161	7.89E-07	M-C2	HNRNPH1
CFL1.1	6.36E-11	-0.372901472	0.931	0.973	9.70E-07	M-C2	CFL1
ICAM4	6.82E-11	0.268067538	0.188	0.078	1.04E-06	M-C2	ICAM4
KIF1B.1	8.09E-11	0.296466776	0.241	0.115	1.23E-06	M-C2	KIF1B
CPVL.1	8.54E-11	-0.459630218	0.234	0.41	1.30E-06	M-C2	CPVL
SRSF5	1.08E-10	0.39438574	0.447	0.296	1.65E-06	M-C2	SRSF5
ARPC1B	1.13E-10	-0.337059577	0.531	0.707	1.72E-06	M-C2	ARPC1B
RALGDS.1	1.22E-10	0.263871283	0.266	0.132	1.86E-06	M-C2	RALGDS
HLA-DQA2.1	1.39E-10	-0.655534974	0.097	0.254	2.12E-06	M-C2	HLA-DQA2
METRNL	2.14E-10	0.262096386	0.269	0.136	3.27E-06	M-C2	METRNL
OTUD1.1	2.36E-10	0.355872084	0.281	0.148	3.59E-06	M-C2	OTUD1
KLF10.1	2.47E-10	0.364752646	0.35	0.208	3.76E-06	M-C2	KLF10
FCGR3A.1	2.99E-10	-0.527147574	0.422	0.585	4.56E-06	M-C2	FCGR3A
MAFF.1	3.81E-10	0.378402682	0.362	0.22	5.81E-06	M-C2	MAFF
PSMB9	4.14E-10	-0.365365143	0.194	0.366	6.32E-06	M-C2	PSMB9
AP2S1.1	5.17E-10	-0.305762672	0.519	0.705	7.88E-06	M-C2	AP2S1
RARRES3	5.86E-10	-0.388567046	0.15	0.315	8.93E-06	M-C2	RARRES3
TMSB10.1	5.96E-10	-0.276127356	0.997	1	9.09E-06	M-C2	TMSB10
ATP6V0E1	6.96E-10	-0.279936079	0.559	0.746	1.06E-05	M-C2	ATP6V0E1
RNASET2.1	9.53E-10	-0.352667467	0.684	0.832	1.45E-05	M-C2	RNASET2
REL.1	1.02E-09	0.480004195	0.606	0.475	1.55E-05	M-C2	REL
H3F3B.1	1.06E-09	0.370931273	0.984	0.981	1.61E-05	M-C2	H3F3B
TKT	1.09E-09	-0.329434125	0.172	0.339	1.66E-05	M-C2	TKT
CD63.1	1.11E-09	-0.35972247	0.941	0.974	1.69E-05	M-C2	CD63
PYCARD	1.27E-09	-0.324792468	0.425	0.602	1.94E-05	M-C2	PYCARD
TMEM176A.1	1.63E-09	-0.363604855	0.228	0.405	2.48E-05	M-C2	TMEM176A
QKI.1	1.69E-09	0.334041388	0.366	0.228	2.58E-05	M-C2	QKI
EZR.1	1.74E-09	0.343643609	0.384	0.237	2.65E-05	M-C2	EZR
GIMAP4	1.99E-09	-0.309071333	0.134	0.296	3.04E-05	M-C2	GIMAP4
AHNAK	2.03E-09	0.256477647	0.306	0.168	3.09E-05	M-C2	AHNAK
LY86	2.36E-09	-0.297706376	0.15	0.309	3.60E-05	M-C2	LY86
MYL12B.1	2.59E-09	-0.287157002	0.45	0.638	3.94E-05	M-C2	MYL12B
HSPA8.1	2.61E-09	-0.309163632	0.775	0.872	3.98E-05	M-C2	HSPA8
PIM3.1	2.81E-09	0.287734469	0.356	0.209	4.29E-05	M-C2	PIM3
PSME1	2.81E-09	-0.329080085	0.266	0.449	4.29E-05	M-C2	PSME1
NDUFA4.1	2.94E-09	-0.298978368	0.628	0.809	4.48E-05	M-C2	NDUFA4
YBX3.1	3.02E-09	0.275979855	0.297	0.167	4.60E-05	M-C2	YBX3
WTAP.1	4.01E-09	0.322617998	0.291	0.164	6.12E-05	M-C2	WTAP
ATP5B	5.30E-09	-0.301057416	0.366	0.538	8.08E-05	M-C2	ATP5B
CCL24.1	5.71E-09	-0.992178495	0.062	0.19	8.71E-05	M-C2	CCL24
RPL6.1	6.36E-09	-0.275306374	0.959	0.979	9.70E-05	M-C2	RPL6
CLTA	6.85E-09	-0.294118794	0.381	0.577	0.000104417	M-C2	CLTA
MS4A4A.1	7.03E-09	-0.407865219	0.325	0.484	0.000107163	M-C2	MS4A4A
FNIP2.1	7.07E-09	0.320138771	0.309	0.183	0.000107884	M-C2	FNIP2
RPL11.1	7.14E-09	-0.260856014	0.991	0.998	0.000108931	M-C2	RPL11
S100A11.1	7.63E-09	-0.253535039	0.941	0.979	0.000116398	M-C2	S100A11
F13A1.1	7.68E-09	0.493546205	0.403	0.263	0.000117092	M-C2	F13A1
C1orf54	7.78E-09	-0.294477955	0.122	0.269	0.00011862	M-C2	C1orf54
KLF4.1	1.02E-08	0.39627217	0.381	0.241	0.000156252	M-C2	KLF4
MAN2B1.1	1.06E-08	-0.290172703	0.147	0.299	0.000162055	M-C2	MAN2B1
YWHAB	1.18E-08	-0.288927937	0.534	0.71	0.000180412	M-C2	YWHAB
RHOG	1.20E-08	-0.319832677	0.3	0.47	0.000183378	M-C2	RHOG
FTH1.1	1.31E-08	0.267942819	1	1	0.000199798	M-C2	FTH1
THBD	1.34E-08	0.292845202	0.181	0.084	0.000203671	M-C2	THBD
CDKN1A.1	1.35E-08	0.402155804	0.569	0.433	0.000206362	M-C2	CDKN1A
SH3BGRL.1	1.75E-08	-0.253995517	0.475	0.651	0.000266357	M-C2	SH3BGRL
AKR1A1	1.94E-08	-0.312706638	0.288	0.458	0.000296333	M-C2	AKR1A1
PSAP.1	2.15E-08	-0.371012821	0.975	0.995	0.000328331	M-C2	PSAP
EIF4E.1	2.50E-08	0.39055814	0.309	0.184	0.000380741	M-C2	EIF4E
ARL4C.1	2.96E-08	0.420767712	0.456	0.324	0.000451692	M-C2	ARL4C
SYNGR2.1	3.02E-08	-0.318632212	0.269	0.429	0.000461159	M-C2	SYNGR2
ATP5G3.1	3.09E-08	-0.314740208	0.522	0.681	0.000471824	M-C2	ATP5G3
EEF1B2.1	3.44E-08	-0.267188868	0.863	0.936	0.000524755	M-C2	EEF1B2
ABI3	3.86E-08	-0.264944193	0.106	0.244	0.000588174	M-C2	ABI3
CALM2.1	4.28E-08	-0.340648319	0.8	0.888	0.000652645	M-C2	CALM2
NABP1.1	4.93E-08	0.334332346	0.291	0.173	0.00075143	M-C2	NABP1
DDX5.1	5.09E-08	0.382286055	0.828	0.81	0.000775717	M-C2	DDX5
FAM26F.1	5.58E-08	-0.330562152	0.212	0.363	0.000851439	M-C2	FAM26F
DDX3X.1	5.97E-08	0.385173213	0.416	0.287	0.000911235	M-C2	DDX3X
CD44	6.08E-08	0.386350977	0.384	0.253	0.000926669	M-C2	CD44
PPP1CB.1	6.24E-08	0.296070587	0.347	0.222	0.000951336	M-C2	PPP1CB
PRDM1.1	6.27E-08	0.338753616	0.331	0.203	0.000956358	M-C2	PRDM1
NACA.1	6.79E-08	-0.297572153	0.922	0.974	0.001035688	M-C2	NACA
ITGB2	7.40E-08	-0.256388448	0.562	0.711	0.001128705	M-C2	ITGB2
PRDX3	8.17E-08	-0.297674205	0.206	0.351	0.001246302	M-C2	PRDX3
JMJD1C.1	9.29E-08	0.339614614	0.294	0.182	0.001417071	M-C2	JMJD1C
EIF3F	1.47E-07	-0.284924543	0.244	0.4	0.002246203	M-C2	EIF3F
SAT1.1	1.47E-07	0.37088495	1	0.996	0.002249381	M-C2	SAT1
SPP1.1	1.52E-07	0.775458843	0.275	0.158	0.002325227	M-C2	SPP1
RHOA.1	1.64E-07	-0.276629852	0.903	0.941	0.002501498	M-C2	RHOA
STX11.1	1.68E-07	0.286112498	0.388	0.257	0.002569375	M-C2	STX11
RPSA.1	1.78E-07	-0.276415583	0.897	0.95	0.002715918	M-C2	RPSA
ELF1.1	2.18E-07	0.307526171	0.419	0.287	0.003318366	M-C2	ELF1
EIF3G	2.33E-07	-0.263276537	0.162	0.299	0.003552184	M-C2	EIF3G
ZNF331.1	2.34E-07	0.332894309	0.45	0.311	0.003569962	M-C2	ZNF331
RANBP2.1	2.38E-07	0.354786588	0.294	0.181	0.003624795	M-C2	RANBP2
LRRFIP1	2.60E-07	0.260803157	0.397	0.272	0.003964343	M-C2	LRRFIP1
SLC2A3.1	2.90E-07	0.288465155	0.291	0.175	0.004420453	M-C2	SLC2A3
RPL26.1	3.08E-07	-0.406887753	0.847	0.882	0.004691315	M-C2	RPL26
PCBP2.1	3.09E-07	-0.253195887	0.812	0.894	0.004709419	M-C2	PCBP2
HLA-E.1	3.09E-07	-0.303242711	0.916	0.964	0.004710471	M-C2	HLA-E
DDX17.1	3.20E-07	0.257796669	0.344	0.226	0.004876489	M-C2	DDX17
SLC25A6.1	3.32E-07	-0.276260461	0.791	0.876	0.005064382	M-C2	SLC25A6
SERPING1.1	3.64E-07	-0.383623032	0.231	0.366	0.005545216	M-C2	SERPING1
ERP29	3.82E-07	-0.272892331	0.272	0.408	0.005828066	M-C2	ERP29
PPIB	4.05E-07	-0.250409368	0.678	0.806	0.006174627	M-C2	PPIB
SLC25A44	4.26E-07	0.25026785	0.138	0.062	0.006499728	M-C2	SLC25A44
SLC40A1	4.42E-07	-0.575225609	0.706	0.779	0.00674067	M-C2	SLC40A1
MAP3K8.1	4.79E-07	0.276196073	0.388	0.262	0.007309744	M-C2	MAP3K8
DMXL2.1	5.03E-07	0.293844506	0.306	0.202	0.007670417	M-C2	DMXL2
IFITM3	5.19E-07	-0.2707564	0.694	0.815	0.007909571	M-C2	IFITM3
LAP3	5.78E-07	-0.340191765	0.291	0.429	0.00882251	M-C2	LAP3
LIPA.1	6.86E-07	-0.403867414	0.694	0.799	0.010467597	M-C2	LIPA
NRP2.1	7.59E-07	0.328367444	0.312	0.201	0.011576977	M-C2	NRP2
SPI1	7.68E-07	-0.260255579	0.478	0.636	0.011716821	M-C2	SPI1
PSMB8	8.61E-07	-0.255183523	0.159	0.288	0.013126654	M-C2	PSMB8
FCGRT.1	9.96E-07	-0.321363309	0.909	0.954	0.015198597	M-C2	FCGRT
GSTK1	1.06E-06	-0.252190817	0.219	0.356	0.016117199	M-C2	GSTK1
ARPC2.1	1.11E-06	-0.255826707	0.853	0.92	0.016935541	M-C2	ARPC2
SUMO2.1	1.18E-06	-0.260121684	0.678	0.811	0.01798516	M-C2	SUMO2
ADAMDEC1.1	1.22E-06	-0.278921397	0.078	0.185	0.018610291	M-C2	ADAMDEC1
CEBPD.1	1.26E-06	0.316508435	0.347	0.238	0.019188975	M-C2	CEBPD
CXCL12.1	1.70E-06	-0.258313267	0.147	0.277	0.025982589	M-C2	CXCL12
EIF5.1	1.80E-06	0.322687149	0.438	0.321	0.027460535	M-C2	EIF5
YWHAH	2.00E-06	-0.366181526	0.262	0.39	0.030552777	M-C2	YWHAH
SELK.1	2.06E-06	0.345728735	0.578	0.478	0.031478734	M-C2	SELK
ATP1B3.1	2.20E-06	0.459036061	0.419	0.312	0.033568929	M-C2	ATP1B3
BTG1	2.44E-06	0.295285389	0.637	0.562	0.037288472	M-C2	BTG1
VPS29	2.60E-06	-0.257802663	0.184	0.307	0.039616448	M-C2	VPS29
CHMP1B.1	2.65E-06	0.304531586	0.45	0.323	0.040362894	M-C2	CHMP1B
NFKBID.1	2.79E-06	0.298813962	0.297	0.193	0.042493608	M-C2	NFKBID
THBS1.1	2.81E-06	0.357471218	0.172	0.09	0.042793395	M-C2	THBS1
PLAU.1	3.36E-06	0.334711667	0.328	0.219	0.05124263	M-C2	PLAU
RPS4Y1	3.51E-06	-0.271996227	0.194	0.32	0.053561429	M-C2	RPS4Y1
MGAT1.1	3.92E-06	0.296075314	0.491	0.388	0.059816017	M-C2	MGAT1
ZEB2.1	4.32E-06	0.356994822	0.441	0.34	0.06586846	M-C2	ZEB2
AKR1B1	6.34E-06	-0.258332215	0.328	0.452	0.096745235	M-C2	AKR1B1
PFKFB3.1	6.54E-06	0.354838272	0.4	0.293	0.099800072	M-C2	PFKFB3
IVNS1ABP.1	6.91E-06	0.291318238	0.319	0.219	0.105336837	M-C2	IVNS1ABP
HBEGF.1	7.32E-06	0.25882242	0.316	0.21	0.111578489	M-C2	HBEGF
HNRNPU.1	7.78E-06	0.373553441	0.453	0.364	0.118674034	M-C2	HNRNPU
ABCA1.1	7.93E-06	0.381637247	0.381	0.286	0.120968153	M-C2	ABCA1
CTSH.1	9.29E-06	-0.291527417	0.284	0.408	0.141673102	M-C2	CTSH
ACTG1.1	1.17E-05	-0.302496612	0.944	0.963	0.178649507	M-C2	ACTG1
GNA13.1	1.20E-05	0.269288496	0.312	0.219	0.183255304	M-C2	GNA13
CLEC10A.1	1.25E-05	-0.266215775	0.072	0.164	0.190470235	M-C2	CLEC10A
VSIG4.1	1.62E-05	-0.25214844	0.234	0.358	0.246887322	M-C2	VSIG4
FUCA1.1	1.95E-05	-0.395571894	0.291	0.402	0.297379176	M-C2	FUCA1
TRA2B.1	2.09E-05	0.25412379	0.303	0.208	0.318642045	M-C2	TRA2B
NCF1	2.60E-05	-0.324085853	0.338	0.448	0.39642326	M-C2	NCF1
XIST	2.88E-05	0.270345437	0.212	0.132	0.438666107	M-C2	XIST
GPR34.1	3.79E-05	-0.276521648	0.247	0.358	0.578396331	M-C2	GPR34
SH2B3.1	4.28E-05	0.26119209	0.288	0.201	0.652678561	M-C2	SH2B3
DNASE1L3.1	4.47E-05	-0.564201764	0.147	0.245	0.681961054	M-C2	DNASE1L3
COTL1.1	4.75E-05	-0.317356287	0.559	0.654	0.724979345	M-C2	COTL1
TFRC.1	5.21E-05	0.291776246	0.281	0.192	0.79488566	M-C2	TFRC
STAT1.1	5.32E-05	-0.295333064	0.278	0.388	0.811629461	M-C2	STAT1
CXCR4.1	5.71E-05	0.294591806	0.331	0.23	0.870697702	M-C2	CXCR4
MARCKS.1	6.21E-05	0.250384549	0.566	0.479	0.946725134	M-C2	MARCKS
MT-ND3.1	6.31E-05	0.252263882	0.991	0.979	0.962395054	M-C2	MT-ND3
CFD.1	9.86E-05	-0.340615816	0.291	0.397	1	M-C2	CFD
SKIL.1	0.000109869	0.250980516	0.266	0.184	1	M-C2	SKIL
RP11-160E2.6.1	0.000135991	0.275804005	0.219	0.141	1	M-C2	RP11-160E2.6
CTNNB1.1	0.00014626	0.270835852	0.269	0.19	1	M-C2	CTNNB1
TXNIP	0.000234693	-0.26045334	0.225	0.32	1	M-C2	TXNIP
VMP1.1	0.000241548	0.333073972	0.353	0.272	1	M-C2	VMP1
SQSTM1	0.000244737	0.266496804	0.656	0.621	1	M-C2	SQSTM1
RPL36A	0.000324683	-0.255103792	0.281	0.379	1	M-C2	RPL36A
RGCC	0.000378992	0.563304913	0.162	0.098	1	M-C2	RGCC
TUBB.1	0.000381536	-0.336214957	0.422	0.525	1	M-C2	TUBB
CXCL9.1	0.00040878	-0.403014746	0.053	0.119	1	M-C2	CXCL9
MIF.1	0.000419224	0.305073902	0.759	0.722	1	M-C2	MIF
MIR155HG.1	0.000711109	0.314658095	0.222	0.148	1	M-C2	MIR155HG
CAPG	0.001095078	-0.315334012	0.306	0.397	1	M-C2	CAPG
SAMSN1.1	0.001511352	0.250116478	0.325	0.253	1	M-C2	SAMSN1
PLIN2	0.00152236	0.33747142	0.353	0.277	1	M-C2	PLIN2
SDS.1	0.001768398	0.278831561	0.275	0.203	1	M-C2	SDS
VAMP5	0.00190813	-0.25217248	0.266	0.341	1	M-C2	VAMP5
RGS2.1	0.002031107	0.327444803	0.519	0.472	1	M-C2	RGS2
FOLR2.1	0.00208515	-0.374502913	0.431	0.482	1	M-C2	FOLR2
APOE	0.002800052	-1.085534457	0.716	0.719	1	M-C2	APOE
MAT2A.1	0.002896777	0.295291794	0.325	0.266	1	M-C2	MAT2A
CD14.1	0.003569094	-0.273890705	0.759	0.833	1	M-C2	CD14
SERPINA1.1	0.003592996	-0.250239256	0.184	0.254	1	M-C2	SERPINA1
MT1X	0.005116861	0.531678995	0.159	0.108	1	M-C2	MT1X
SEPP1.1	0.008661146	-0.318369711	0.881	0.893	1	M-C2	SEPP1
NFKBIA.2	7.38E-122	-1.782877841	0.711	0.958	1.13E-117	M-C3	NFKBIA
TNFAIP3.2	2.19E-121	-1.513413321	0.467	0.855	3.33E-117	M-C3	TNFAIP3
IL1B.2	8.23E-119	-2.740017115	0.517	0.85	1.25E-114	M-C3	IL1B
PPP1R15A.2	5.88E-106	-1.23514385	0.496	0.858	8.96E-102	M-C3	PPP1R15A
HLA-DPA1.2	3.77E-104	0.963234609	1	0.962	5.76E-100	M-C3	HLA-DPA1
IER3.2	7.62E-104	-1.550087913	0.639	0.91	1.16E-99	M-C3	IER3
CD83.2	4.53E-102	-1.252252341	0.51	0.859	6.91E-98	M-C3	CD83
CXCL8.2	4.89E-101	-2.332909089	0.486	0.82	7.45E-97	M-C3	CXCL8
CD74.2	2.43E-100	0.934047634	1	0.996	3.71E-96	M-C3	CD74
CCL3.2	8.74E-100	-2.46051973	0.669	0.904	1.33E-95	M-C3	CCL3
PLAUR.2	3.16E-98	-1.485158386	0.538	0.858	4.83E-94	M-C3	PLAUR
HLA-DRA.2	2.85E-97	0.910491424	1	0.976	4.34E-93	M-C3	HLA-DRA
CCL4.2	6.68E-96	-2.623264252	0.66	0.894	1.02E-91	M-C3	CCL4
CXCL2.2	2.04E-94	-1.93840664	0.448	0.795	3.11E-90	M-C3	CXCL2
BCL2A1.2	1.38E-93	-1.418883809	0.408	0.782	2.11E-89	M-C3	BCL2A1
B2M.2	3.43E-92	0.784504761	1	0.999	5.23E-88	M-C3	B2M
FOSB.2	7.05E-90	-1.302847651	0.547	0.873	1.07E-85	M-C3	FOSB
C1QB.2	3.18E-89	0.868633831	1	0.976	4.85E-85	M-C3	C1QB
CXCL3.2	3.62E-89	-2.096433563	0.297	0.687	5.52E-85	M-C3	CXCL3
C1QA.2	2.17E-88	0.8363438	1	0.974	3.31E-84	M-C3	C1QA
NR4A2.2	7.07E-85	-1.259222082	0.452	0.816	1.08E-80	M-C3	NR4A2
C1QC.2	2.13E-84	0.826365596	1	0.983	3.25E-80	M-C3	C1QC
SOD2.2	4.34E-84	-1.312825449	0.732	0.93	6.62E-80	M-C3	SOD2
HLA-DRB1.2	1.08E-79	0.843699361	0.999	0.967	1.64E-75	M-C3	HLA-DRB1
HLA-DRB5.2	1.33E-77	0.885264656	0.994	0.936	2.02E-73	M-C3	HLA-DRB5
NFKBIZ.2	2.44E-75	-1.132675271	0.31	0.671	3.72E-71	M-C3	NFKBIZ
GPR183.2	2.28E-74	-1.13599607	0.441	0.763	3.47E-70	M-C3	GPR183
CCL4L2.2	1.90E-73	-2.278653863	0.395	0.721	2.90E-69	M-C3	CCL4L2
ITM2B.2	1.01E-72	0.723224712	0.996	0.965	1.54E-68	M-C3	ITM2B
HLA-DPB1.2	1.37E-72	0.723084087	1	0.961	2.09E-68	M-C3	HLA-DPB1
NR4A1.2	1.04E-69	-0.977102623	0.36	0.713	1.58E-65	M-C3	NR4A1
CCL3L3.2	1.12E-67	-1.888872791	0.242	0.588	1.71E-63	M-C3	CCL3L3
NAMPT.2	1.69E-67	-0.867180165	0.547	0.826	2.58E-63	M-C3	NAMPT
KDM6B.2	9.40E-67	-0.961747286	0.061	0.415	1.43E-62	M-C3	KDM6B
CST3.2	3.10E-65	0.736533952	1	0.992	4.72E-61	M-C3	CST3
ICAM1.2	7.07E-65	-1.150877216	0.269	0.607	1.08E-60	M-C3	ICAM1
NR4A3.2	8.54E-65	-0.98604024	0.082	0.445	1.30E-60	M-C3	NR4A3
REL.2	1.45E-63	-0.824022621	0.248	0.595	2.21E-59	M-C3	REL
NEAT1.2	9.55E-63	-1.079061626	0.766	0.941	1.46E-58	M-C3	NEAT1
KLF6.2	6.02E-62	-1.014258075	0.567	0.839	9.18E-58	M-C3	KLF6
TNF.2	7.86E-61	-1.536894108	0.072	0.412	1.20E-56	M-C3	TNF
MCL1.2	3.98E-60	-0.721826154	0.534	0.825	6.07E-56	M-C3	MCL1
ZFP36.2	4.44E-60	-1.027348205	0.83	0.95	6.77E-56	M-C3	ZFP36
PNRC1.2	8.59E-59	-0.952859501	0.643	0.854	1.31E-54	M-C3	PNRC1
HLA-DMA.2	4.53E-57	0.620951536	0.975	0.895	6.91E-53	M-C3	HLA-DMA
DUSP2.2	2.37E-56	-1.142662664	0.084	0.412	3.61E-52	M-C3	DUSP2
HLA-DQA1.2	2.93E-54	0.760008706	0.976	0.898	4.47E-50	M-C3	HLA-DQA1
PTGS2.2	1.10E-52	-0.956053294	0.068	0.373	1.68E-48	M-C3	PTGS2
HLA-B.2	4.94E-52	0.616333121	0.999	0.993	7.54E-48	M-C3	HLA-B
JUNB.2	3.56E-50	-0.923226694	0.816	0.937	5.43E-46	M-C3	JUNB
MAFF.2	4.49E-50	-0.634524182	0.04	0.323	6.85E-46	M-C3	MAFF
CD63.2	7.41E-49	0.571015863	0.993	0.96	1.13E-44	M-C3	CD63
SGK1.2	1.03E-48	-0.798619352	0.493	0.764	1.58E-44	M-C3	SGK1
DUSP1.2	1.42E-48	-0.781306403	0.735	0.929	2.17E-44	M-C3	DUSP1
ABL2.2	3.16E-47	-0.684663574	0.041	0.314	4.82E-43	M-C3	ABL2
CSRNP1.2	4.06E-47	-0.596099181	0.054	0.331	6.20E-43	M-C3	CSRNP1
THAP2.1	1.15E-46	-0.739015216	0.027	0.288	1.75E-42	M-C3	THAP2
HLA-DQB1.2	2.65E-44	0.638427896	0.975	0.92	4.04E-40	M-C3	HLA-DQB1
MALAT1.2	3.75E-44	-1.069125438	0.955	0.992	5.71E-40	M-C3	MALAT1
LMNA.2	1.24E-43	-0.950457551	0.174	0.456	1.89E-39	M-C3	LMNA
SOCS3.2	3.33E-43	-0.633764323	0.081	0.355	5.08E-39	M-C3	SOCS3
SELK.2	1.01E-42	-0.767279391	0.289	0.577	1.55E-38	M-C3	SELK
PDE4B.2	7.46E-42	-0.593236476	0.082	0.346	1.14E-37	M-C3	PDE4B
PHLDA1.2	9.61E-42	-0.656072075	0.045	0.297	1.47E-37	M-C3	PHLDA1
CDKN1A.2	1.76E-40	-0.706261266	0.252	0.534	2.69E-36	M-C3	CDKN1A
NLRP3.2	5.45E-40	-0.711991577	0.061	0.307	8.31E-36	M-C3	NLRP3
MS4A6A.2	6.17E-40	0.522367999	0.966	0.897	9.41E-36	M-C3	MS4A6A
NFKBID.2	1.05E-39	-0.51292539	0.038	0.277	1.60E-35	M-C3	NFKBID
ARL5B.1	1.13E-39	-0.518737907	0.041	0.281	1.73E-35	M-C3	ARL5B
GADD45B.2	1.72E-39	-0.597695689	0.653	0.857	2.62E-35	M-C3	GADD45B
HLA-C.2	6.51E-39	0.595473934	0.994	0.984	9.93E-35	M-C3	HLA-C
HLA-A.2	1.44E-38	0.551966752	0.997	0.987	2.20E-34	M-C3	HLA-A
STX11.2	5.21E-38	-0.550402114	0.095	0.35	7.94E-34	M-C3	STX11
NPC2.1	1.07E-37	0.390803779	1	0.989	1.63E-33	M-C3	NPC2
HLA-E.2	2.30E-37	0.478674784	0.986	0.945	3.50E-33	M-C3	HLA-E
ZC3H12A.1	4.08E-37	-0.382828933	0.014	0.225	6.22E-33	M-C3	ZC3H12A
RASGEF1B.2	7.50E-37	-0.534440183	0.091	0.34	1.14E-32	M-C3	RASGEF1B
BTG1.1	1.05E-36	-0.758046388	0.402	0.643	1.60E-32	M-C3	BTG1
TYROBP.2	1.12E-36	0.393384426	1	0.994	1.71E-32	M-C3	TYROBP
NFKB1.2	1.28E-36	-0.555495613	0.038	0.259	1.96E-32	M-C3	NFKB1
MMP19.1	3.60E-36	-0.695586917	0.021	0.233	5.49E-32	M-C3	MMP19
BIRC3.1	5.17E-36	-0.592078335	0.037	0.256	7.89E-32	M-C3	BIRC3
FOSL2.2	1.78E-35	-0.48293544	0.055	0.286	2.71E-31	M-C3	FOSL2
PSAP.2	3.56E-35	0.518902208	0.997	0.99	5.44E-31	M-C3	PSAP
BTG2.2	3.65E-35	-0.82532835	0.221	0.475	5.56E-31	M-C3	BTG2
CYBA.2	1.02E-34	0.548303352	0.936	0.889	1.55E-30	M-C3	CYBA
ATF3.2	1.13E-34	-0.801810177	0.203	0.462	1.73E-30	M-C3	ATF3
MAP3K8.2	1.69E-34	-0.495805124	0.108	0.351	2.58E-30	M-C3	MAP3K8
MIR155HG.2	2.09E-34	-0.680594324	0.017	0.217	3.18E-30	M-C3	MIR155HG
CYB5D1.2	3.74E-34	-0.446090698	0.02	0.22	5.71E-30	M-C3	CYB5D1
ZFAND5.2	8.51E-34	-0.666040835	0.244	0.506	1.30E-29	M-C3	ZFAND5
CREM.2	2.15E-33	-0.578790967	0.149	0.404	3.27E-29	M-C3	CREM
FCGRT.2	2.27E-33	0.517313191	0.973	0.938	3.46E-29	M-C3	FCGRT
CHMP1B.2	2.76E-33	-0.795484926	0.167	0.412	4.20E-29	M-C3	CHMP1B
SEPP1.2	3.64E-33	0.635075917	0.949	0.867	5.55E-29	M-C3	SEPP1
IL1A.1	1.34E-32	-0.510469903	0.001	0.179	2.04E-28	M-C3	IL1A
CTSS.2	1.37E-32	0.520888418	0.935	0.873	2.09E-28	M-C3	CTSS
CD68.1	2.36E-32	0.467394544	0.989	0.964	3.60E-28	M-C3	CD68
ZNF331.2	3.70E-32	-0.774627734	0.161	0.4	5.64E-28	M-C3	ZNF331
PLEK.1	4.36E-32	-0.633412312	0.452	0.67	6.66E-28	M-C3	PLEK
GRN.2	5.18E-32	0.494789988	0.963	0.906	7.91E-28	M-C3	GRN
PIM3.2	2.09E-31	-0.53065642	0.078	0.291	3.18E-27	M-C3	PIM3
FCER1G.2	6.59E-31	0.441509332	0.994	0.98	1.00E-26	M-C3	FCER1G
PFKFB3.2	9.83E-31	-0.517494986	0.143	0.376	1.50E-26	M-C3	PFKFB3
CFLAR.2	1.05E-30	-0.533701871	0.164	0.398	1.59E-26	M-C3	CFLAR
FTH1.2	3.54E-30	-0.476563356	1	1	5.39E-26	M-C3	FTH1
CTSC.2	5.82E-30	0.536097812	0.846	0.739	8.88E-26	M-C3	CTSC
BHLHE40.1	9.73E-30	-0.465232587	0.12	0.343	1.48E-25	M-C3	BHLHE40
CPVL.2	1.59E-29	0.567741885	0.53	0.327	2.43E-25	M-C3	CPVL
C5AR1.1	2.23E-29	-0.649095626	0.183	0.418	3.40E-25	M-C3	C5AR1
RBKS.1	9.64E-29	-0.544681844	0.033	0.215	1.47E-24	M-C3	RBKS
SERPINB9.1	3.05E-28	-0.440991839	0.085	0.291	4.66E-24	M-C3	SERPINB9
IER2.2	3.14E-28	-0.62866412	0.45	0.678	4.79E-24	M-C3	IER2
FOLR2.2	3.51E-28	0.672133413	0.616	0.416	5.35E-24	M-C3	FOLR2
LIPA.2	6.13E-28	0.685648251	0.83	0.766	9.36E-24	M-C3	LIPA
ZNF267.1	2.85E-27	-0.357443763	0.069	0.267	4.35E-23	M-C3	ZNF267
RILPL2.1	5.63E-27	-0.465893279	0.137	0.349	8.58E-23	M-C3	RILPL2
IL1RN.1	1.03E-26	-0.725941319	0.041	0.217	1.57E-22	M-C3	IL1RN
ELL2.1	1.88E-26	-0.403713019	0.069	0.26	2.86E-22	M-C3	ELL2
EGR1.2	5.47E-26	-0.752611637	0.18	0.399	8.34E-22	M-C3	EGR1
MAP2K3.2	7.67E-26	-0.35132069	0.045	0.221	1.17E-21	M-C3	MAP2K3
H3F3B.2	7.77E-26	-0.469295765	0.97	0.986	1.19E-21	M-C3	H3F3B
SAT1.2	8.55E-26	-0.523340665	0.996	0.997	1.30E-21	M-C3	SAT1
JUND.2	1.42E-25	-0.476465109	0.142	0.351	2.16E-21	M-C3	JUND
KLF10.2	2.71E-25	-0.411767852	0.092	0.283	4.13E-21	M-C3	KLF10
EGR2.2	1.06E-24	-0.519871395	0.059	0.235	1.62E-20	M-C3	EGR2
EZR.2	3.04E-24	-0.484184642	0.12	0.314	4.64E-20	M-C3	EZR
PLAU.2	1.05E-23	-0.646918161	0.106	0.287	1.61E-19	M-C3	PLAU
MXD1.1	1.95E-23	-0.342355675	0.048	0.212	2.98E-19	M-C3	MXD1
SERTAD1.1	4.12E-23	-0.315822037	0.078	0.262	6.29E-19	M-C3	SERTAD1
SRGN.1	4.24E-23	-0.659570938	0.996	0.986	6.47E-19	M-C3	SRGN
PPP1R15B.1	1.09E-22	-0.27570626	0.052	0.218	1.66E-18	M-C3	PPP1R15B
TNFAIP2.2	1.10E-22	-0.51697271	0.164	0.358	1.68E-18	M-C3	TNFAIP2
VEGFA.2	1.27E-22	-0.350271878	0.031	0.182	1.94E-18	M-C3	VEGFA
NFKBIE.1	1.45E-22	-0.304422685	0.04	0.195	2.21E-18	M-C3	NFKBIE
G0S2.1	2.65E-22	-1.218206725	0.018	0.156	4.03E-18	M-C3	G0S2
ID2.1	2.91E-22	-0.503405905	0.245	0.453	4.44E-18	M-C3	ID2
TIPARP.1	3.46E-22	-0.330219752	0.058	0.221	5.28E-18	M-C3	TIPARP
SERPING1.2	3.47E-22	0.480018855	0.476	0.294	5.30E-18	M-C3	SERPING1
DDX5.2	4.51E-22	-0.404574989	0.704	0.858	6.87E-18	M-C3	DDX5
RAPGEF2.1	5.23E-22	-0.318715783	0.02	0.159	7.98E-18	M-C3	RAPGEF2
C15orf48.1	7.34E-22	-0.589548768	0.044	0.198	1.12E-17	M-C3	C15orf48
ATP13A3.1	9.15E-22	-0.310703608	0.051	0.208	1.39E-17	M-C3	ATP13A3
CCL20.1	1.14E-21	-1.025037294	0.014	0.145	1.74E-17	M-C3	CCL20
LAPTM5	2.22E-21	0.414373651	0.98	0.961	3.39E-17	M-C3	LAPTM5
ATP1B3.2	2.79E-21	-0.503654044	0.194	0.382	4.25E-17	M-C3	ATP1B3
ASAH1	4.23E-21	0.42497138	0.84	0.786	6.46E-17	M-C3	ASAH1
PLD3.1	5.28E-21	0.431291386	0.81	0.736	8.05E-17	M-C3	PLD3
CFD.2	5.82E-21	0.523817869	0.513	0.328	8.87E-17	M-C3	CFD
AIF1.1	6.78E-21	0.301083881	0.987	0.96	1.03E-16	M-C3	AIF1
TMEM176B.2	8.63E-21	0.501337613	0.575	0.414	1.32E-16	M-C3	TMEM176B
CEBPB.2	9.67E-21	-0.431343481	0.116	0.291	1.47E-16	M-C3	CEBPB
GK.1	1.02E-20	-0.294979352	0.038	0.182	1.56E-16	M-C3	GK
CXCL1.1	1.03E-20	-1.414797272	0.048	0.193	1.58E-16	M-C3	CXCL1
NFE2L2.1	1.65E-20	-0.432453827	0.227	0.416	2.51E-16	M-C3	NFE2L2
GEM.1	3.38E-20	-0.432482876	0.035	0.174	5.16E-16	M-C3	GEM
OLR1.1	3.64E-20	-0.445601092	0.038	0.18	5.56E-16	M-C3	OLR1
ETS2.2	8.31E-20	-0.378719188	0.103	0.268	1.27E-15	M-C3	ETS2
FUCA1.2	2.22E-19	0.551139918	0.504	0.337	3.38E-15	M-C3	FUCA1
KLF4.2	2.27E-19	-0.446868097	0.137	0.312	3.46E-15	M-C3	KLF4
KMO.1	2.48E-19	-0.292405721	0.038	0.175	3.78E-15	M-C3	KMO
HIF1A.2	2.59E-19	-0.378253137	0.191	0.373	3.95E-15	M-C3	HIF1A
PRDM1.2	4.60E-19	-0.453085466	0.108	0.268	7.01E-15	M-C3	PRDM1
HBEGF.2	6.01E-19	-0.442191424	0.109	0.272	9.17E-15	M-C3	HBEGF
PTPN1	6.64E-19	-0.294908717	0.067	0.214	1.01E-14	M-C3	PTPN1
PLIN2.1	1.07E-18	-0.611166543	0.169	0.337	1.63E-14	M-C3	PLIN2
EIF4A3.1	3.57E-18	-0.477513114	0.156	0.321	5.44E-14	M-C3	EIF4A3
CCRL2.1	4.91E-18	-0.287724148	0.051	0.187	7.49E-14	M-C3	CCRL2
IL6.1	5.22E-18	-0.392114898	0.008	0.116	7.96E-14	M-C3	IL6
EGR3.1	6.99E-18	-0.256429809	0.037	0.165	1.07E-13	M-C3	EGR3
SKIL.2	8.63E-18	-0.285670757	0.088	0.24	1.32E-13	M-C3	SKIL
FNIP2.2	8.68E-18	-0.318642557	0.095	0.244	1.32E-13	M-C3	FNIP2
LYZ.1	1.01E-17	0.783180741	0.885	0.804	1.54E-13	M-C3	LYZ
WSB1.2	1.90E-17	-0.390901904	0.248	0.428	2.89E-13	M-C3	WSB1
HNRNPU.2	6.43E-17	-0.416398767	0.256	0.427	9.81E-13	M-C3	HNRNPU
NRP2.2	6.89E-17	-0.321503876	0.109	0.261	1.05E-12	M-C3	NRP2
CCNL1.2	1.16E-16	-0.329620946	0.174	0.34	1.77E-12	M-C3	CCNL1
MS4A4A.2	1.28E-16	0.457909299	0.551	0.425	1.96E-12	M-C3	MS4A4A
RANBP2.2	1.48E-16	-0.320767088	0.093	0.24	2.26E-12	M-C3	RANBP2
XBP1.1	1.85E-16	-0.334474162	0.159	0.32	2.83E-12	M-C3	XBP1
RGCC.1	1.97E-16	-0.546907367	0.027	0.14	3.01E-12	M-C3	RGCC
ARPC3.2	2.03E-16	0.2504466	0.959	0.927	3.10E-12	M-C3	ARPC3
WTAP.2	2.05E-16	-0.324813586	0.082	0.222	3.12E-12	M-C3	WTAP
B4GALT1.1	2.33E-16	-0.306116658	0.116	0.267	3.55E-12	M-C3	B4GALT1
DDX3X.2	3.00E-16	-0.322071584	0.184	0.355	4.58E-12	M-C3	DDX3X
LIMS1	3.06E-16	-0.33952854	0.214	0.379	4.66E-12	M-C3	LIMS1
ABCA1.2	3.12E-16	-0.360633999	0.184	0.347	4.75E-12	M-C3	ABCA1
TAGAP.1	3.18E-16	-0.324802665	0.084	0.222	4.86E-12	M-C3	TAGAP
ACSL1	3.72E-16	-0.292052837	0.069	0.205	5.67E-12	M-C3	ACSL1
THBS1.2	4.24E-16	-0.479697941	0.024	0.133	6.46E-12	M-C3	THBS1
LGMN.1	5.20E-16	0.481898467	0.87	0.833	7.93E-12	M-C3	LGMN
INSIG1.1	5.72E-16	-0.545886412	0.183	0.338	8.73E-12	M-C3	INSIG1
CTSD	5.96E-16	0.415418945	0.959	0.929	9.09E-12	M-C3	CTSD
RNF144B.1	6.86E-16	-0.281983712	0.092	0.235	1.05E-11	M-C3	RNF144B
OTUD1.2	7.72E-16	-0.312129607	0.072	0.205	1.18E-11	M-C3	OTUD1
AKAP13.2	7.99E-16	-0.306982803	0.146	0.303	1.22E-11	M-C3	AKAP13
BAZ1A.1	8.77E-16	-0.286314611	0.11	0.256	1.34E-11	M-C3	BAZ1A
SLC40A1.1	1.34E-15	0.485017757	0.841	0.739	2.05E-11	M-C3	SLC40A1
RNASE6.2	1.92E-15	0.375382874	0.567	0.424	2.93E-11	M-C3	RNASE6
HLA-DMB.2	3.17E-15	0.338226242	0.669	0.56	4.83E-11	M-C3	HLA-DMB
DNASE1L3.2	3.68E-15	0.509226537	0.334	0.189	5.61E-11	M-C3	DNASE1L3
SLC2A3.2	4.50E-15	-0.322141797	0.093	0.231	6.86E-11	M-C3	SLC2A3
HLA-DQA2.2	7.38E-15	0.470367571	0.33	0.192	1.12E-10	M-C3	HLA-DQA2
TXNIP.1	9.10E-15	0.342228408	0.416	0.261	1.39E-10	M-C3	TXNIP
JMJD1C.2	9.82E-15	-0.28102746	0.102	0.237	1.50E-10	M-C3	JMJD1C
MIDN.2	1.01E-14	-0.250272739	0.082	0.212	1.54E-10	M-C3	MIDN
TRIB1.1	1.67E-14	-0.261024883	0.072	0.196	2.55E-10	M-C3	TRIB1
FOS.2	3.07E-14	-0.699021334	0.819	0.875	4.68E-10	M-C3	FOS
FCGR3A.2	3.32E-14	0.494774347	0.639	0.531	5.06E-10	M-C3	FCGR3A
TPM4	3.36E-14	-0.385483513	0.297	0.459	5.12E-10	M-C3	TPM4
PTGER4.1	4.66E-14	-0.312347572	0.099	0.23	7.11E-10	M-C3	PTGER4
PTPRE.1	4.78E-14	-0.281882888	0.146	0.293	7.28E-10	M-C3	PTPRE
LITAF	5.24E-14	-0.314530239	0.782	0.873	7.99E-10	M-C3	LITAF
BST2.2	9.34E-14	0.347750188	0.568	0.453	1.43E-09	M-C3	BST2
IGSF6.2	1.02E-13	0.416244972	0.555	0.426	1.55E-09	M-C3	IGSF6
YBX3.2	1.06E-13	-0.250705842	0.095	0.222	1.61E-09	M-C3	YBX3
MMP9.1	1.11E-13	-0.352790207	0.038	0.144	1.69E-09	M-C3	MMP9
VIM.1	1.12E-13	-0.595000737	0.895	0.898	1.71E-09	M-C3	VIM
RGS1.1	1.14E-13	-0.351471222	0.707	0.833	1.74E-09	M-C3	RGS1
RP11-160E2.6.2	1.24E-13	-0.292688768	0.068	0.187	1.89E-09	M-C3	RP11-160E2.6
JUN.2	1.31E-13	-0.523281009	0.497	0.655	1.99E-09	M-C3	JUN
CD44.1	1.74E-13	-0.380082745	0.171	0.312	2.66E-09	M-C3	CD44
RNASET2.2	2.29E-13	0.338402117	0.841	0.8	3.49E-09	M-C3	RNASET2
IL10.1	2.90E-13	-0.413076171	0.052	0.16	4.42E-09	M-C3	IL10
CKS2.1	3.12E-13	-0.369949587	0.13	0.265	4.75E-09	M-C3	CKS2
PRDX1.2	4.32E-13	0.304224487	0.928	0.882	6.59E-09	M-C3	PRDX1
MT-CO2.1	5.64E-13	-0.275635375	0.997	0.998	8.60E-09	M-C3	MT-CO2
THBD.1	6.47E-13	-0.250920705	0.03	0.125	9.87E-09	M-C3	THBD
PDE4DIP	8.66E-13	-0.264139477	0.11	0.238	1.32E-08	M-C3	PDE4DIP
DUSP4	8.70E-13	-0.259976923	0.047	0.151	1.33E-08	M-C3	DUSP4
GPR34.2	1.03E-12	0.330079876	0.435	0.305	1.57E-08	M-C3	GPR34
TFRC.2	1.47E-12	-0.304881443	0.115	0.242	2.24E-08	M-C3	TFRC
CD59.1	1.68E-12	0.355661639	0.486	0.366	2.56E-08	M-C3	CD59
HERPUD1.1	2.13E-12	-0.350664194	0.626	0.758	3.25E-08	M-C3	HERPUD1
TMEM176A.2	2.23E-12	0.339133498	0.467	0.345	3.41E-08	M-C3	TMEM176A
TNFAIP8.1	4.27E-12	-0.280140843	0.119	0.242	6.52E-08	M-C3	TNFAIP8
ATP6AP2.1	4.50E-12	0.338712228	0.452	0.346	6.87E-08	M-C3	ATP6AP2
RAB20	5.71E-12	-0.279585649	0.207	0.347	8.72E-08	M-C3	RAB20
TMEM59.1	6.75E-12	0.305120091	0.469	0.348	1.03E-07	M-C3	TMEM59
APOE.1	5.00E-11	1.013285863	0.748	0.707	7.62E-07	M-C3	APOE
RCAN1.1	5.93E-11	-0.335260152	0.062	0.159	9.04E-07	M-C3	RCAN1
ATP6V0E1.1	6.03E-11	0.269670093	0.755	0.707	9.20E-07	M-C3	ATP6V0E1
CD164.1	7.97E-11	0.279264863	0.442	0.33	1.22E-06	M-C3	CD164
MT-ND1.2	9.87E-11	-0.258431603	0.982	0.992	1.51E-06	M-C3	MT-ND1
SPP1.2	1.38E-10	-1.021958327	0.099	0.205	2.10E-06	M-C3	SPP1
LAMP2.1	1.65E-10	0.26124705	0.356	0.24	2.52E-06	M-C3	LAMP2
CREG1.1	2.18E-10	0.319797865	0.579	0.477	3.33E-06	M-C3	CREG1
LAPTM4A.1	2.40E-10	0.278181352	0.448	0.334	3.66E-06	M-C3	LAPTM4A
CD53.1	2.66E-10	0.278346546	0.399	0.293	4.06E-06	M-C3	CD53
SYNGR2.2	3.75E-10	0.299520892	0.479	0.377	5.73E-06	M-C3	SYNGR2
CCL24.2	4.88E-10	0.69708098	0.245	0.143	7.44E-06	M-C3	CCL24
CD14.2	5.13E-10	0.399225092	0.829	0.82	7.82E-06	M-C3	CD14
MAT2A.2	7.15E-10	-0.283512144	0.188	0.309	1.09E-05	M-C3	MAT2A
TMBIM6.1	8.71E-10	0.304020001	0.745	0.729	1.33E-05	M-C3	TMBIM6
SDS.2	1.08E-09	-0.464421725	0.137	0.244	1.64E-05	M-C3	SDS
DUSP6.1	1.94E-09	-0.253736331	0.099	0.198	2.96E-05	M-C3	DUSP6
SQSTM1.1	2.09E-09	-0.299083921	0.544	0.66	3.19E-05	M-C3	SQSTM1
CALR	3.11E-09	0.305979107	0.803	0.767	4.74E-05	M-C3	CALR
EIF4E.2	5.52E-09	-0.331660244	0.13	0.23	8.42E-05	M-C3	EIF4E
ARL4C.2	6.18E-09	-0.288548403	0.259	0.376	9.43E-05	M-C3	ARL4C
CTSA.1	7.82E-09	0.315872647	0.462	0.373	0.000119214	M-C3	CTSA
PDIA6.1	8.50E-09	0.267421152	0.416	0.314	0.00012969	M-C3	PDIA6
CCL2.2	1.74E-08	-0.822621306	0.15	0.248	0.000265134	M-C3	CCL2
ADAMDEC1.2	4.28E-08	0.285156101	0.229	0.146	0.000653318	M-C3	ADAMDEC1
MAFB.1	1.28E-07	-0.317249333	0.305	0.413	0.001957888	M-C3	MAFB
S100A6.1	1.95E-07	-0.577890078	0.428	0.518	0.002973977	M-C3	S100A6
RGS2.2	2.41E-07	-0.365898633	0.408	0.508	0.003674165	M-C3	RGS2
AKR1B1.1	2.52E-07	0.259822245	0.493	0.412	0.003848619	M-C3	AKR1B1
TSC22D1	6.76E-07	-0.278381476	0.081	0.153	0.010303482	M-C3	TSC22D1
SERPINF1	8.27E-07	0.310643832	0.309	0.23	0.01261152	M-C3	SERPINF1
MIF.2	1.04E-06	-0.334997521	0.674	0.749	0.01581821	M-C3	MIF
S100A10.1	2.35E-06	-0.378084697	0.592	0.667	0.035826749	M-C3	S100A10
CTSH.2	5.01E-06	0.286515878	0.433	0.374	0.076466732	M-C3	CTSH
S100A9.1	1.04E-05	-0.40429453	0.198	0.278	0.15913729	M-C3	S100A9
FABP5.1	2.38E-05	-0.884922364	0.186	0.255	0.362964164	M-C3	FABP5
ACP5.1	2.61E-05	0.281478876	0.436	0.373	0.397828823	M-C3	ACP5
VSIG4.2	7.08E-05	0.262484412	0.381	0.325	1	M-C3	VSIG4
MT2A.1	0.000158681	-0.763608928	0.433	0.486	1	M-C3	MT2A
GAPDH.1	0.000205954	-0.290775006	0.994	0.987	1	M-C3	GAPDH
GPNMB.1	0.000857822	0.347491356	0.435	0.377	1	M-C3	GPNMB
TXN.1	0.001138488	-0.283910234	0.499	0.561	1	M-C3	TXN
CSTB.1	0.002106142	-0.510741941	0.868	0.873	1	M-C3	CSTB
LGALS1.1	0.008789469	-0.267523456	0.846	0.832	1	M-C3	LGALS1
NFKBIA.3	1.91E-188	1.69235262	0.982	0.842	2.91E-184	M-C1	NFKBIA
CCL3.3	2.49E-173	2.114954752	0.944	0.787	3.80E-169	M-C1	CCL3
CCL4.3	3.58E-172	2.295857514	0.93	0.779	5.47E-168	M-C1	CCL4
CD83.3	1.58E-168	1.326492125	0.945	0.673	2.40E-164	M-C1	CD83
SRGN.2	3.24E-163	1.199387052	0.994	0.987	4.95E-159	M-C1	SRGN
NR4A3.3	2.74E-161	1.098263207	0.747	0.159	4.17E-157	M-C1	NR4A3
IER3.3	3.91E-159	1.421839695	0.956	0.774	5.96E-155	M-C1	IER3
TNF.3	1.88E-148	1.746408455	0.68	0.151	2.87E-144	M-C1	TNF
PTGS2.3	3.42E-146	1.140907231	0.646	0.124	5.22E-142	M-C1	PTGS2
TNFAIP3.3	3.99E-139	1.224245021	0.915	0.664	6.08E-135	M-C1	TNFAIP3
KDM6B.3	5.72E-138	0.91241921	0.682	0.148	8.73E-134	M-C1	KDM6B
PPP1R15A.3	5.80E-134	1.220476524	0.927	0.674	8.85E-130	M-C1	PPP1R15A
IL1B.3	4.31E-133	2.147014555	0.868	0.701	6.58E-129	M-C1	IL1B
NFKBIZ.3	5.06E-132	1.236380971	0.843	0.443	7.72E-128	M-C1	NFKBIZ
MAFF.3	1.48E-130	0.77655452	0.569	0.095	2.26E-126	M-C1	MAFF
SOD2.3	2.07E-127	1.209832133	0.956	0.835	3.16E-123	M-C1	SOD2
DUSP2.3	8.01E-127	1.306120986	0.658	0.164	1.22E-122	M-C1	DUSP2
ZFP36.3	4.46E-124	1.11427489	0.972	0.889	6.80E-120	M-C1	ZFP36
THAP2.2	5.19E-124	0.972969094	0.51	0.08	7.92E-120	M-C1	THAP2
PDE4B.3	4.21E-122	0.759267711	0.598	0.124	6.43E-118	M-C1	PDE4B
ICAM1.3	2.49E-119	1.210418376	0.795	0.382	3.80E-115	M-C1	ICAM1
BTG2.3	2.34E-117	1.098911811	0.747	0.249	3.58E-113	M-C1	BTG2
ARL5B.2	1.92E-115	0.722137395	0.501	0.082	2.92E-111	M-C1	ARL5B
CSRNP1.3	2.18E-115	0.768560002	0.556	0.115	3.33E-111	M-C1	CSRNP1
NR4A2.3	5.00E-113	1.176291894	0.895	0.627	7.62E-109	M-C1	NR4A2
PLAUR.3	2.98E-112	1.466735252	0.861	0.721	4.55E-108	M-C1	PLAUR
STX11.3	3.09E-112	0.753141452	0.592	0.136	4.72E-108	M-C1	STX11
JUNB.3	5.83E-112	1.110746815	0.956	0.877	8.89E-108	M-C1	JUNB
NFKBID.3	4.02E-111	0.676537773	0.492	0.082	6.14E-107	M-C1	NFKBID
DUSP1.3	1.14E-110	1.070257444	0.955	0.836	1.73E-106	M-C1	DUSP1
SOCS3.3	8.58E-107	0.796773409	0.581	0.14	1.31E-102	M-C1	SOCS3
REL.3	1.92E-104	0.832568792	0.78	0.367	2.93E-100	M-C1	REL
FOSB.3	2.18E-104	1.001809334	0.912	0.717	3.33E-100	M-C1	FOSB
CCL3L3.3	4.72E-104	1.819869654	0.737	0.376	7.20E-100	M-C1	CCL3L3
BHLHE40.2	6.61E-103	0.697163616	0.579	0.146	1.01E-98	M-C1	BHLHE40
ZNF331.3	2.93E-102	1.043985176	0.64	0.193	4.47E-98	M-C1	ZNF331
C5AR1.2	1.24E-101	0.973356037	0.664	0.21	1.90E-97	M-C1	C5AR1
CHMP1B.3	6.31E-101	1.076852919	0.649	0.205	9.63E-97	M-C1	CHMP1B
CXCL8.3	2.76E-100	1.615122419	0.836	0.671	4.22E-96	M-C1	CXCL8
PFKFB3.3	3.73E-99	0.684599152	0.617	0.172	5.68E-95	M-C1	PFKFB3
PNRC1.3	9.05E-98	1.004767003	0.898	0.745	1.38E-93	M-C1	PNRC1
NLRP3.3	2.06E-97	0.83830726	0.512	0.113	3.14E-93	M-C1	NLRP3
GPR183.3	2.52E-97	1.234082655	0.817	0.603	3.84E-93	M-C1	GPR183
INSIG1.2	1.85E-94	0.991311877	0.581	0.166	2.82E-90	M-C1	INSIG1
GADD45B.3	9.88E-94	0.890149716	0.913	0.745	1.51E-89	M-C1	GADD45B
MALAT1.3	1.52E-93	0.671378273	0.996	0.974	2.31E-89	M-C1	MALAT1
NFE2L2.2	1.83E-93	0.69423092	0.679	0.22	2.79E-89	M-C1	NFE2L2
MIR155HG.3	2.34E-93	0.867427164	0.388	0.057	3.56E-89	M-C1	MIR155HG
RASGEF1B.3	2.52E-93	0.659674192	0.555	0.14	3.85E-89	M-C1	RASGEF1B
NEAT1.3	1.11E-92	0.674996049	0.949	0.863	1.69E-88	M-C1	NEAT1
ABL2.3	7.98E-92	0.729300896	0.501	0.116	1.22E-87	M-C1	ABL2
ATF3.3	2.54E-90	0.899970158	0.702	0.246	3.88E-86	M-C1	ATF3
ID2.2	8.79E-90	0.881200187	0.693	0.259	1.34E-85	M-C1	ID2
SERPINB9.2	1.64E-89	0.609406776	0.497	0.113	2.51E-85	M-C1	SERPINB9
CFLAR.3	4.93E-89	0.61923734	0.636	0.194	7.52E-85	M-C1	CFLAR
CREM.3	6.15E-89	0.717003639	0.634	0.195	9.38E-85	M-C1	CREM
RILPL2.2	8.41E-89	0.628333106	0.576	0.16	1.28E-84	M-C1	RILPL2
RBKS.2	8.56E-89	0.791071263	0.39	0.061	1.31E-84	M-C1	RBKS
BIRC3.2	8.41E-88	0.764341451	0.431	0.086	1.28E-83	M-C1	BIRC3
CXCL3.3	3.93E-87	1.922201837	0.731	0.502	6.00E-83	M-C1	CXCL3
PLAU.3	1.64E-86	0.932176293	0.49	0.122	2.50E-82	M-C1	PLAU
CXCL2.3	1.84E-86	1.622932073	0.799	0.646	2.81E-82	M-C1	CXCL2
NAMPT.3	1.20E-85	0.771555649	0.875	0.686	1.83E-81	M-C1	NAMPT
CCL4L2.3	1.73E-84	2.118811803	0.748	0.571	2.64E-80	M-C1	CCL4L2
B4GALT1.2	2.21E-83	0.55299231	0.475	0.112	3.37E-79	M-C1	B4GALT1
BCL2A1.3	6.39E-82	1.331615106	0.803	0.613	9.74E-78	M-C1	BCL2A1
ZC3H12A.2	1.25E-81	0.478704778	0.384	0.066	1.91E-77	M-C1	ZC3H12A
TIPARP.2	1.53E-81	0.556234064	0.398	0.075	2.34E-77	M-C1	TIPARP
MXD1.2	1.89E-81	0.525757776	0.384	0.067	2.88E-77	M-C1	MXD1
MAP3K8.3	9.49E-81	0.600908774	0.551	0.16	1.45E-76	M-C1	MAP3K8
NR4A1.3	5.47E-79	0.831840345	0.817	0.518	8.34E-75	M-C1	NR4A1
KLF6.3	8.56E-78	0.903052599	0.869	0.71	1.30E-73	M-C1	KLF6
ATP1B3.3	6.98E-77	0.644862062	0.603	0.205	1.07E-72	M-C1	ATP1B3
IL1A.2	7.16E-76	0.680340119	0.317	0.043	1.09E-71	M-C1	IL1A
HBEGF.3	9.66E-76	0.707463362	0.464	0.119	1.47E-71	M-C1	HBEGF
CDKN1A.3	1.51E-74	0.789974661	0.707	0.339	2.30E-70	M-C1	CDKN1A
ABCA1.3	1.62E-74	0.553080831	0.569	0.181	2.47E-70	M-C1	ABCA1
TAGAP.2	1.44E-73	0.586763705	0.397	0.087	2.20E-69	M-C1	TAGAP
PIM3.3	3.16E-73	0.665223588	0.463	0.126	4.82E-69	M-C1	PIM3
XBP1.2	3.48E-73	0.586166691	0.529	0.16	5.30E-69	M-C1	XBP1
CMTM6.1	2.55E-72	0.501846496	0.638	0.229	3.89E-68	M-C1	CMTM6
FOSL2.3	8.59E-72	0.515938715	0.455	0.114	1.31E-67	M-C1	FOSL2
PTGER4.2	2.15E-71	0.581473844	0.409	0.096	3.28E-67	M-C1	PTGER4
NFKB1.3	5.06E-70	0.582895831	0.412	0.099	7.72E-66	M-C1	NFKB1
PTPRC.1	1.91E-69	0.483517237	0.675	0.249	2.92E-65	M-C1	PTPRC
BAZ1A.2	4.95E-69	0.507926195	0.439	0.114	7.56E-65	M-C1	BAZ1A
ZFAND5.3	1.01E-68	0.682435775	0.708	0.306	1.53E-64	M-C1	ZFAND5
PRDM1.3	1.10E-68	0.657148176	0.445	0.122	1.68E-64	M-C1	PRDM1
LCP2.1	1.47E-67	0.524961778	0.685	0.27	2.25E-63	M-C1	LCP2
KLF4.3	2.35E-67	0.628387909	0.501	0.155	3.58E-63	M-C1	KLF4
ZNF267.2	7.32E-67	0.474467016	0.431	0.111	1.12E-62	M-C1	ZNF267
CCNL1.3	9.75E-67	0.504392894	0.544	0.18	1.49E-62	M-C1	CCNL1
TNFAIP2.3	2.25E-66	0.591122437	0.555	0.189	3.43E-62	M-C1	TNFAIP2
CCRL2.2	4.08E-65	0.456519071	0.335	0.064	6.23E-61	M-C1	CCRL2
PHLDA1.3	1.11E-63	0.624385442	0.445	0.126	1.69E-59	M-C1	PHLDA1
GRASP	1.92E-63	0.340428869	0.277	0.039	2.92E-59	M-C1	GRASP
RNF144B.2	4.44E-63	0.479718527	0.399	0.102	6.77E-59	M-C1	RNF144B
MCL1.3	6.68E-63	0.601058417	0.871	0.681	1.02E-58	M-C1	MCL1
KLF10.3	7.06E-62	0.496211428	0.448	0.13	1.08E-57	M-C1	KLF10
SERTAD1.2	1.32E-61	0.440256581	0.423	0.113	2.01E-57	M-C1	SERTAD1
EIF4A3.2	7.17E-61	0.693234445	0.5	0.172	1.09E-56	M-C1	EIF4A3
PTPRE.2	7.63E-61	0.500052605	0.475	0.151	1.16E-56	M-C1	PTPRE
NFKBIE.2	1.09E-60	0.424140494	0.331	0.069	1.66E-56	M-C1	NFKBIE
PPP1R15B.2	1.11E-60	0.397828983	0.362	0.084	1.70E-56	M-C1	PPP1R15B
WSB1.3	3.33E-60	0.477564194	0.645	0.257	5.09E-56	M-C1	WSB1
EGR2.3	4.42E-60	0.588228629	0.383	0.096	6.74E-56	M-C1	EGR2
MMP19.2	1.21E-59	0.826581759	0.357	0.089	1.84E-55	M-C1	MMP19
EGR1.3	2.02E-59	0.92860704	0.574	0.229	3.09E-55	M-C1	EGR1
CXCL1.2	9.92E-59	1.864459825	0.322	0.075	1.51E-54	M-C1	CXCL1
DAPK1.1	2.39E-58	0.415078018	0.459	0.14	3.64E-54	M-C1	DAPK1
NRP2.3	3.03E-58	0.451328545	0.426	0.125	4.62E-54	M-C1	NRP2
ATP13A3.2	4.13E-58	0.390296208	0.347	0.08	6.29E-54	M-C1	ATP13A3
ELL2.2	4.46E-58	0.511411807	0.406	0.115	6.81E-54	M-C1	ELL2
ATP2B1.1	5.13E-58	0.454111227	0.416	0.122	7.83E-54	M-C1	ATP2B1
SELK.3	9.08E-58	0.819220711	0.707	0.398	1.38E-53	M-C1	SELK
IL6.2	4.67E-57	0.668008214	0.22	0.025	7.13E-53	M-C1	IL6
CYB5D1.3	1.39E-56	0.382214355	0.347	0.079	2.12E-52	M-C1	CYB5D1
ADGRE2.1	1.90E-56	0.375141076	0.318	0.068	2.90E-52	M-C1	ADGRE2
SKIL.3	2.46E-56	0.393462177	0.395	0.108	3.75E-52	M-C1	SKIL
SAT1.3	3.42E-56	0.587528262	1	0.995	5.21E-52	M-C1	SAT1
IL10RA.1	4.58E-56	0.422460552	0.508	0.176	6.98E-52	M-C1	IL10RA
EGR3.2	6.70E-56	0.363229284	0.292	0.055	1.02E-51	M-C1	EGR3
RAPGEF2.2	1.73E-55	0.424334315	0.275	0.049	2.63E-51	M-C1	RAPGEF2
SGK1.3	1.39E-54	0.759636112	0.803	0.632	2.11E-50	M-C1	SGK1
ARL4C.3	3.43E-54	0.49116829	0.583	0.236	5.22E-50	M-C1	ARL4C
CSF1R.1	1.07E-53	0.470588338	0.694	0.303	1.64E-49	M-C1	CSF1R
RNF149.1	1.52E-53	0.450075471	0.468	0.163	2.32E-49	M-C1	RNF149
LMNA.3	3.53E-53	0.69778697	0.61	0.269	5.38E-49	M-C1	LMNA
OLR1.2	1.06E-52	0.626407463	0.302	0.067	1.62E-48	M-C1	OLR1
SLAMF7.1	5.20E-51	0.437627572	0.314	0.075	7.94E-47	M-C1	SLAMF7
SASH1.1	8.07E-51	0.410715381	0.343	0.093	1.23E-46	M-C1	SASH1
RP11-160E2.6.3	1.17E-50	0.465483314	0.32	0.078	1.79E-46	M-C1	RP11-160E2.6
SPAG9.1	1.22E-50	0.33029548	0.366	0.101	1.86E-46	M-C1	SPAG9
GLA.1	1.26E-50	0.523303472	0.386	0.118	1.92E-46	M-C1	GLA
RAB20.1	1.50E-50	0.410676633	0.537	0.204	2.28E-46	M-C1	RAB20
TNFRSF1B.1	2.28E-50	0.376592837	0.506	0.183	3.48E-46	M-C1	TNFRSF1B
IL1RN.2	3.52E-50	0.819035016	0.333	0.092	5.37E-46	M-C1	IL1RN
AKAP13.3	3.77E-50	0.403752785	0.471	0.163	5.75E-46	M-C1	AKAP13
TRIB1.2	9.49E-50	0.380539335	0.331	0.085	1.45E-45	M-C1	TRIB1
RBM47.1	1.02E-49	0.380719391	0.456	0.157	1.56E-45	M-C1	RBM47
KMO.2	2.87E-49	0.363068878	0.292	0.066	4.38E-45	M-C1	KMO
MAFB.2	3.14E-49	0.667414604	0.613	0.28	4.79E-45	M-C1	MAFB
GNA13.2	3.43E-49	0.388406329	0.431	0.144	5.23E-45	M-C1	GNA13
SLCO2B1.1	3.78E-49	0.38603129	0.552	0.218	5.77E-45	M-C1	SLCO2B1
IER2.3	4.09E-49	0.873951852	0.764	0.543	6.23E-45	M-C1	IER2
FAM49A	4.48E-49	0.338328965	0.366	0.104	6.83E-45	M-C1	FAM49A
DMXL2.2	6.96E-49	0.339971907	0.413	0.129	1.06E-44	M-C1	DMXL2
LINC-PINT	1.50E-48	0.278384177	0.234	0.039	2.29E-44	M-C1	LINC-PINT
ATP1B1.1	2.26E-48	0.390523044	0.427	0.143	3.45E-44	M-C1	ATP1B1
PLEK.2	3.61E-47	0.718969165	0.745	0.544	5.51E-43	M-C1	PLEK
PPP1R10.1	3.87E-47	0.359446453	0.379	0.116	5.90E-43	M-C1	PPP1R10
OTUD1.3	4.86E-47	0.419275983	0.333	0.092	7.41E-43	M-C1	OTUD1
C10orf54.1	8.91E-47	0.407754935	0.508	0.199	1.36E-42	M-C1	C10orf54
DDX3X.3	1.02E-46	0.405292883	0.525	0.208	1.55E-42	M-C1	DDX3X
FILIP1L.1	1.10E-46	0.365164119	0.249	0.048	1.68E-42	M-C1	FILIP1L
BCL3	4.39E-46	0.295048319	0.263	0.055	6.70E-42	M-C1	BCL3
ETV3	7.32E-46	0.307495852	0.251	0.051	1.12E-41	M-C1	ETV3
GK.2	1.32E-45	0.38351257	0.292	0.073	2.01E-41	M-C1	GK
MAN2B1.2	1.42E-45	0.354544571	0.492	0.186	2.17E-41	M-C1	MAN2B1
CCL20.2	3.74E-45	1.350222998	0.238	0.049	5.71E-41	M-C1	CCL20
IRAK2	5.71E-45	0.264439453	0.218	0.036	8.72E-41	M-C1	IRAK2
GEM.2	6.95E-45	0.504739725	0.281	0.068	1.06E-40	M-C1	GEM
HLA-DRB1.3	1.27E-44	0.57148611	0.999	0.966	1.94E-40	M-C1	HLA-DRB1
EZR.3	1.30E-44	0.50124483	0.453	0.171	1.98E-40	M-C1	EZR
IL10.2	1.44E-44	0.684610967	0.271	0.066	2.20E-40	M-C1	IL10
CD4.1	3.47E-44	0.346488401	0.596	0.257	5.29E-40	M-C1	CD4
MAP2K3.3	3.86E-44	0.352863847	0.336	0.096	5.89E-40	M-C1	MAP2K3
PXDC1	4.76E-44	0.303576037	0.252	0.054	7.26E-40	M-C1	PXDC1
STK17B	1.05E-43	0.303997079	0.348	0.103	1.59E-39	M-C1	STK17B
PHACTR1.1	1.65E-43	0.349258709	0.358	0.111	2.51E-39	M-C1	PHACTR1
CYBB.1	2.08E-43	0.432609811	0.719	0.374	3.17E-39	M-C1	CYBB
GTF2B.1	2.30E-43	0.392535258	0.355	0.11	3.50E-39	M-C1	GTF2B
IFRD1.1	2.77E-43	0.318261269	0.309	0.084	4.23E-39	M-C1	IFRD1
EHD1	3.01E-43	0.31278287	0.248	0.053	4.60E-39	M-C1	EHD1
PRMT9	3.19E-43	0.288928291	0.249	0.053	4.87E-39	M-C1	PRMT9
SNX9.1	3.61E-43	0.363546681	0.419	0.149	5.50E-39	M-C1	SNX9
HNRNPU.3	3.81E-43	0.443939455	0.61	0.274	5.81E-39	M-C1	HNRNPU
CLK1.1	5.33E-43	0.348532153	0.355	0.111	8.14E-39	M-C1	CLK1
AXL.1	5.45E-43	0.348594928	0.448	0.165	8.31E-39	M-C1	AXL
CEBPB.3	5.47E-43	0.468413495	0.427	0.158	8.35E-39	M-C1	CEBPB
JMJD1C.3	6.14E-43	0.345288559	0.372	0.12	9.36E-39	M-C1	JMJD1C
LIMS1.1	8.13E-43	0.379566273	0.551	0.234	1.24E-38	M-C1	LIMS1
ZC3HAV1.1	8.57E-43	0.336175521	0.288	0.074	1.31E-38	M-C1	ZC3HAV1
MT-CO1.1	9.02E-43	0.445884678	0.999	0.998	1.38E-38	M-C1	MT-CO1
FNIP2.3	9.34E-43	0.370665967	0.373	0.124	1.42E-38	M-C1	FNIP2
CD74.3	1.13E-42	0.451410314	1	0.996	1.72E-38	M-C1	CD74
HERPUD1.2	1.17E-42	0.668040692	0.813	0.678	1.78E-38	M-C1	HERPUD1
JUND.3	1.24E-42	0.405076199	0.497	0.198	1.89E-38	M-C1	JUND
CKS2.2	2.28E-42	0.599022401	0.405	0.147	3.47E-38	M-C1	CKS2
SGPL1.1	2.37E-42	0.294463941	0.331	0.098	3.62E-38	M-C1	SGPL1
RANBP2.3	3.56E-42	0.388961315	0.368	0.122	5.44E-38	M-C1	RANBP2
ERN1	3.71E-42	0.268011201	0.233	0.047	5.66E-38	M-C1	ERN1
PDGFB	4.04E-42	0.262893096	0.237	0.048	6.17E-38	M-C1	PDGFB
TRAF1	4.45E-42	0.338753195	0.201	0.033	6.79E-38	M-C1	TRAF1
C1QC.3	6.96E-42	0.494186731	0.997	0.984	1.06E-37	M-C1	C1QC
PMAIP1.1	8.40E-42	0.421739304	0.288	0.076	1.28E-37	M-C1	PMAIP1
TPRA1	1.81E-41	0.319808643	0.252	0.058	2.75E-37	M-C1	TPRA1
ITGAV.1	1.87E-41	0.301691382	0.322	0.095	2.85E-37	M-C1	ITGAV
G0S2.2	3.84E-41	1.458150116	0.247	0.058	5.86E-37	M-C1	G0S2
PTPN1.1	3.90E-41	0.353839744	0.329	0.101	5.94E-37	M-C1	PTPN1
ELF1.2	5.98E-41	0.356348517	0.51	0.215	9.13E-37	M-C1	ELF1
HIF1A.3	9.16E-41	0.371858696	0.533	0.226	1.40E-36	M-C1	HIF1A
FNBP1.1	1.65E-40	0.356223131	0.43	0.164	2.51E-36	M-C1	FNBP1
SLC7A5	1.66E-40	0.282604543	0.245	0.055	2.53E-36	M-C1	SLC7A5
ETS2.3	1.87E-40	0.38011129	0.395	0.142	2.85E-36	M-C1	ETS2
EDEM1	2.38E-40	0.267114333	0.227	0.047	3.63E-36	M-C1	EDEM1
TFRC.3	2.42E-40	0.438225002	0.373	0.13	3.69E-36	M-C1	TFRC
CHD1	2.52E-40	0.315488274	0.328	0.101	3.84E-36	M-C1	CHD1
ABHD5.1	2.55E-40	0.319672531	0.241	0.053	3.89E-36	M-C1	ABHD5
SUSD6	5.13E-40	0.264665174	0.273	0.07	7.82E-36	M-C1	SUSD6
VIMP.1	8.59E-40	0.331244254	0.347	0.113	1.31E-35	M-C1	VIMP
TLR2	8.64E-40	0.287720022	0.259	0.064	1.32E-35	M-C1	TLR2
DDX3Y.1	9.47E-40	0.320810475	0.285	0.076	1.44E-35	M-C1	DDX3Y
RALGDS.2	1.26E-39	0.321726917	0.298	0.085	1.92E-35	M-C1	RALGDS
IER5.1	1.57E-39	0.321572395	0.296	0.084	2.39E-35	M-C1	IER5
RHBDF2	3.12E-39	0.262574906	0.269	0.07	4.75E-35	M-C1	RHBDF2
TPP1.1	3.22E-39	0.319821175	0.647	0.306	4.91E-35	M-C1	TPP1
MT-CO2.2	3.82E-39	0.443215351	0.999	0.998	5.82E-35	M-C1	MT-CO2
CD40.1	5.51E-39	0.40176259	0.35	0.119	8.41E-35	M-C1	CD40
DSE.1	6.37E-39	0.317131195	0.32	0.1	9.71E-35	M-C1	DSE
DNAJB1.1	7.45E-39	0.827873328	0.511	0.226	1.14E-34	M-C1	DNAJB1
TANK	7.48E-39	0.307576177	0.331	0.105	1.14E-34	M-C1	TANK
TSC22D2	8.65E-39	0.272054921	0.248	0.059	1.32E-34	M-C1	TSC22D2
MTDH.1	8.93E-39	0.282829188	0.525	0.223	1.36E-34	M-C1	MTDH
MGAT4A.1	1.19E-38	0.315382095	0.464	0.188	1.81E-34	M-C1	MGAT4A
MGAT1.2	1.29E-38	0.367916471	0.627	0.303	1.96E-34	M-C1	MGAT1
TGIF1.1	2.54E-38	0.356956027	0.383	0.139	3.87E-34	M-C1	TGIF1
SNHG15	3.20E-38	0.250956377	0.267	0.069	4.88E-34	M-C1	SNHG15
PPDPF.1	3.31E-38	-0.624562827	0.594	0.789	5.05E-34	M-C1	PPDPF
SLC43A2	3.33E-38	0.251384883	0.277	0.075	5.08E-34	M-C1	SLC43A2
UTRN.1	3.81E-38	0.309376523	0.368	0.127	5.80E-34	M-C1	UTRN
RGS1.2	5.03E-38	0.58996144	0.857	0.769	7.67E-34	M-C1	RGS1
CECR1.1	5.30E-38	0.342365098	0.613	0.284	8.08E-34	M-C1	CECR1
ITPR2.1	6.59E-38	0.309323904	0.393	0.144	1.01E-33	M-C1	ITPR2
MMP9.2	7.30E-38	0.440799696	0.24	0.057	1.11E-33	M-C1	MMP9
MARCKS.2	9.83E-38	0.433401309	0.716	0.392	1.50E-33	M-C1	MARCKS
LAIR1.1	1.20E-37	0.307767029	0.477	0.197	1.83E-33	M-C1	LAIR1
VMP1.2	1.37E-37	0.366408107	0.471	0.2	2.09E-33	M-C1	VMP1
MS4A7.1	1.77E-37	0.477577157	0.942	0.877	2.70E-33	M-C1	MS4A7
FAM53C	2.31E-37	0.256528183	0.263	0.07	3.52E-33	M-C1	FAM53C
CHMP4B	2.36E-37	0.266791937	0.32	0.101	3.60E-33	M-C1	CHMP4B
TNFAIP8.2	3.44E-37	0.391227313	0.368	0.134	5.24E-33	M-C1	TNFAIP8
RAB31	3.80E-37	0.326275555	0.565	0.255	5.80E-33	M-C1	RAB31
MAT2A.3	3.93E-37	0.364142445	0.466	0.19	5.99E-33	M-C1	MAT2A
ZFP36L2.1	4.56E-37	0.388346026	0.53	0.236	6.96E-33	M-C1	ZFP36L2
DUSP4.1	4.98E-37	0.408321935	0.248	0.064	7.60E-33	M-C1	DUSP4
HES1	5.24E-37	0.255343354	0.204	0.04	7.99E-33	M-C1	HES1
ATP2A2	6.20E-37	0.28958828	0.32	0.104	9.46E-33	M-C1	ATP2A2
PDE4DIP.1	7.10E-37	0.345018408	0.364	0.129	1.08E-32	M-C1	PDE4DIP
SH2B3.2	7.32E-37	0.285245873	0.382	0.139	1.12E-32	M-C1	SH2B3
FMNL2	1.61E-36	0.250774685	0.289	0.086	2.46E-32	M-C1	FMNL2
PRRC2C	1.73E-36	0.285712396	0.47	0.194	2.63E-32	M-C1	PRRC2C
ARL8B	2.25E-36	0.291544951	0.437	0.173	3.43E-32	M-C1	ARL8B
OSM	2.68E-36	0.352241528	0.223	0.052	4.09E-32	M-C1	OSM
PLXDC2.1	2.85E-36	0.320128703	0.394	0.15	4.34E-32	M-C1	PLXDC2
CLEC7A.1	3.67E-36	0.355242745	0.496	0.219	5.59E-32	M-C1	CLEC7A
CXCR4.2	4.69E-36	0.546653244	0.413	0.169	7.15E-32	M-C1	CXCR4
ITGA4.1	5.80E-36	0.334239978	0.38	0.141	8.84E-32	M-C1	ITGA4
H3F3B.3	5.82E-36	0.490919776	0.994	0.976	8.87E-32	M-C1	H3F3B
MYADM	6.03E-36	0.337416165	0.282	0.084	9.19E-32	M-C1	MYADM
SYAP1	7.00E-36	0.318905589	0.295	0.091	1.07E-31	M-C1	SYAP1
EBI3.1	9.00E-36	0.312692968	0.361	0.128	1.37E-31	M-C1	EBI3
FOS.3	9.96E-36	0.959396966	0.817	0.877	1.52E-31	M-C1	FOS
IQGAP1.1	1.31E-35	0.283909369	0.466	0.193	2.00E-31	M-C1	IQGAP1
ACTG1.2	1.46E-35	-0.591755703	0.916	0.98	2.22E-31	M-C1	ACTG1
IL2RA.1	1.59E-35	0.302467989	0.263	0.073	2.42E-31	M-C1	IL2RA
AFF4.1	1.64E-35	0.285355487	0.333	0.113	2.50E-31	M-C1	AFF4
KYNU	1.73E-35	0.301475317	0.277	0.082	2.64E-31	M-C1	KYNU
AKAP9.1	1.74E-35	0.273113166	0.298	0.093	2.65E-31	M-C1	AKAP9
CD93.1	1.89E-35	0.347478379	0.333	0.116	2.88E-31	M-C1	CD93
WTAP.3	2.48E-35	0.362578542	0.333	0.114	3.78E-31	M-C1	WTAP
PER1.1	2.90E-35	0.308198199	0.306	0.1	4.43E-31	M-C1	PER1
ZEB2.2	3.10E-35	0.321543061	0.563	0.261	4.72E-31	M-C1	ZEB2
MRC1.1	3.88E-35	0.416832172	0.482	0.212	5.92E-31	M-C1	MRC1
TBXAS1.1	4.94E-35	0.332435307	0.433	0.181	7.53E-31	M-C1	TBXAS1
LINC00936.1	6.91E-35	0.279557252	0.241	0.063	1.05E-30	M-C1	LINC00936
VEGFA.3	8.70E-35	0.327542604	0.271	0.079	1.33E-30	M-C1	VEGFA
MPEG1.1	9.14E-35	0.387485867	0.563	0.267	1.39E-30	M-C1	MPEG1
IQGAP2.1	1.05E-34	0.287678235	0.344	0.124	1.60E-30	M-C1	IQGAP2
SLC2A3.3	1.18E-34	0.390496834	0.343	0.123	1.80E-30	M-C1	SLC2A3
IRF1.1	1.45E-34	0.450131641	0.415	0.17	2.21E-30	M-C1	IRF1
MERTK.1	2.29E-34	0.30252426	0.332	0.117	3.49E-30	M-C1	MERTK
DST	3.18E-34	0.260620289	0.263	0.078	4.85E-30	M-C1	DST
BRD2.1	3.40E-34	0.34587856	0.401	0.16	5.18E-30	M-C1	BRD2
IVNS1ABP.2	3.41E-34	0.308964762	0.402	0.158	5.20E-30	M-C1	IVNS1ABP
ZFHX3.1	3.70E-34	0.268707987	0.287	0.09	5.65E-30	M-C1	ZFHX3
AHR.1	4.04E-34	0.352562879	0.379	0.148	6.16E-30	M-C1	AHR
STAB1.2	4.56E-34	0.37923554	0.627	0.316	6.95E-30	M-C1	STAB1
TCHH	4.70E-34	0.315236397	0.15	0.021	7.17E-30	M-C1	TCHH
DNAJB6.1	5.12E-34	0.337746097	0.533	0.246	7.81E-30	M-C1	DNAJB6
HLA-DOA.1	8.30E-34	0.255002775	0.391	0.149	1.27E-29	M-C1	HLA-DOA
RPL8.1	8.59E-34	-0.50159389	0.986	0.997	1.31E-29	M-C1	RPL8
PELI1.1	9.50E-34	0.306896634	0.293	0.095	1.45E-29	M-C1	PELI1
SRRM2	9.50E-34	0.262607843	0.391	0.152	1.45E-29	M-C1	SRRM2
TTYH3.1	1.13E-33	0.280177558	0.387	0.151	1.72E-29	M-C1	TTYH3
CTNNB1.2	1.21E-33	0.265175436	0.36	0.131	1.85E-29	M-C1	CTNNB1
CST3.3	2.08E-33	0.400548424	1	0.992	3.17E-29	M-C1	CST3
C15orf48.2	2.13E-33	0.684783335	0.285	0.094	3.24E-29	M-C1	C15orf48
TACC1.1	3.27E-33	0.281726766	0.371	0.143	4.99E-29	M-C1	TACC1
YBX3.3	3.76E-33	0.315981261	0.332	0.12	5.74E-29	M-C1	YBX3
FYB.1	4.01E-33	0.350167024	0.7	0.382	6.12E-29	M-C1	FYB
FOXO3.1	4.08E-33	0.298860093	0.295	0.098	6.22E-29	M-C1	FOXO3
RNF213.1	4.34E-33	0.318326601	0.437	0.187	6.62E-29	M-C1	RNF213
IRF8	8.43E-33	0.317603561	0.493	0.219	1.29E-28	M-C1	IRF8
FGL2.1	9.72E-33	0.49298999	0.817	0.718	1.48E-28	M-C1	FGL2
MYO9B.1	1.51E-32	0.278320587	0.365	0.143	2.30E-28	M-C1	MYO9B
PRNP.1	1.62E-32	0.376519443	0.481	0.222	2.46E-28	M-C1	PRNP
PLSCR1	1.70E-32	0.293292499	0.468	0.205	2.59E-28	M-C1	PLSCR1
TAOK3	1.98E-32	0.252266192	0.351	0.13	3.03E-28	M-C1	TAOK3
RCAN1.2	2.31E-32	0.520511445	0.253	0.077	3.52E-28	M-C1	RCAN1
QKI.2	2.74E-32	0.280993922	0.416	0.172	4.18E-28	M-C1	QKI
BASP1	3.44E-32	0.323989826	0.251	0.075	5.25E-28	M-C1	BASP1
FAM105A.1	7.44E-32	0.26053213	0.361	0.137	1.13E-27	M-C1	FAM105A
LYN.1	1.04E-31	0.293588982	0.463	0.206	1.58E-27	M-C1	LYN
DDX5.3	1.09E-31	0.374757115	0.888	0.78	1.67E-27	M-C1	DDX5
IGF1.1	1.10E-31	0.39443771	0.506	0.241	1.68E-27	M-C1	IGF1
CD55	1.17E-31	0.298583152	0.245	0.071	1.78E-27	M-C1	CD55
SRSF2.1	1.70E-31	0.304791051	0.492	0.225	2.59E-27	M-C1	SRSF2
STX4	2.55E-31	0.293400338	0.336	0.127	3.89E-27	M-C1	STX4
ACSL1.1	2.78E-31	0.361882196	0.3	0.105	4.24E-27	M-C1	ACSL1
RIPK2	2.93E-31	0.272750141	0.255	0.077	4.47E-27	M-C1	RIPK2
CD72	3.30E-31	0.290527775	0.258	0.079	5.04E-27	M-C1	CD72
SAMSN1.2	4.09E-31	0.302758283	0.433	0.188	6.24E-27	M-C1	SAMSN1
CD209.1	5.12E-31	0.439200447	0.421	0.19	7.80E-27	M-C1	CD209
THBS1.3	6.70E-31	0.547227835	0.208	0.054	1.02E-26	M-C1	THBS1
FCGR2A.1	7.27E-31	0.3742902	0.628	0.331	1.11E-26	M-C1	FCGR2A
MCTP1	1.03E-30	0.251951923	0.285	0.096	1.57E-26	M-C1	MCTP1
TUBA1B.2	1.62E-30	-0.641238987	0.736	0.915	2.47E-26	M-C1	TUBA1B
B3GNT5	1.75E-30	0.256328118	0.231	0.065	2.67E-26	M-C1	B3GNT5
RHOB.1	2.41E-30	0.608802408	0.51	0.262	3.67E-26	M-C1	RHOB
UBE2J1	2.75E-30	0.268906544	0.307	0.111	4.19E-26	M-C1	UBE2J1
RGL1.1	4.57E-30	0.263678781	0.333	0.126	6.97E-26	M-C1	RGL1
LILRB2.1	4.86E-30	0.277040818	0.331	0.127	7.42E-26	M-C1	LILRB2
C1QB.3	5.42E-30	0.388817732	0.994	0.978	8.26E-26	M-C1	C1QB
TGFB1.1	5.94E-30	0.25975798	0.354	0.14	9.06E-26	M-C1	TGFB1
GNS.1	6.34E-30	0.263273282	0.415	0.179	9.68E-26	M-C1	GNS
C1QA.3	8.67E-30	0.374656926	0.997	0.975	1.32E-25	M-C1	C1QA
TGOLN2.1	1.03E-29	0.257414444	0.438	0.192	1.58E-25	M-C1	TGOLN2
SIRPA.1	1.06E-29	0.258568432	0.38	0.158	1.62E-25	M-C1	SIRPA
S100A6.2	1.33E-29	-0.803628176	0.321	0.566	2.04E-25	M-C1	S100A6
SH3BGRL3.1	1.61E-29	-0.649410597	0.828	0.949	2.45E-25	M-C1	SH3BGRL3
JUN.3	2.11E-29	0.866519702	0.708	0.565	3.21E-25	M-C1	JUN
CITED2.1	3.24E-29	0.442748036	0.315	0.123	4.94E-25	M-C1	CITED2
EIF5.2	4.13E-29	0.271587513	0.526	0.254	6.30E-25	M-C1	EIF5
YPEL5.1	4.14E-29	0.328252723	0.393	0.169	6.31E-25	M-C1	YPEL5
SRSF7	5.29E-29	0.315770015	0.47	0.219	8.06E-25	M-C1	SRSF7
BTG1.2	7.68E-29	0.774629128	0.66	0.533	1.17E-24	M-C1	BTG1
CXCL16.1	1.02E-28	0.343239391	0.713	0.435	1.56E-24	M-C1	CXCL16
VMO1.1	1.13E-28	0.363774183	0.313	0.12	1.72E-24	M-C1	VMO1
CPM	1.36E-28	0.283871232	0.302	0.111	2.08E-24	M-C1	CPM
SYNGR2.3	1.44E-28	0.251073794	0.621	0.314	2.20E-24	M-C1	SYNGR2
MIDN.3	1.94E-28	0.256079262	0.309	0.115	2.96E-24	M-C1	MIDN
C3.1	2.49E-28	0.36959738	0.255	0.084	3.79E-24	M-C1	C3
MACF1	2.96E-28	0.250311017	0.325	0.126	4.52E-24	M-C1	MACF1
ADAP2.1	3.29E-28	0.277395514	0.579	0.293	5.02E-24	M-C1	ADAP2
GBP2	6.54E-28	0.278899518	0.368	0.152	9.98E-24	M-C1	GBP2
RGS2.3	8.72E-28	0.656481682	0.614	0.419	1.33E-23	M-C1	RGS2
TUBB4B	1.10E-27	0.308139314	0.394	0.175	1.67E-23	M-C1	TUBB4B
SDC3.1	2.25E-27	0.283920636	0.321	0.128	3.43E-23	M-C1	SDC3
RTN4.1	2.48E-27	0.261229946	0.54	0.27	3.79E-23	M-C1	RTN4
HLA-DQB1.3	3.10E-27	0.443065515	0.957	0.927	4.73E-23	M-C1	HLA-DQB1
TCF4.1	3.11E-27	0.254179228	0.253	0.087	4.74E-23	M-C1	TCF4
NAIP.1	3.19E-27	0.276334346	0.466	0.221	4.87E-23	M-C1	NAIP
GRINA.1	3.69E-27	0.275518301	0.643	0.345	5.62E-23	M-C1	GRINA
SLC1A3.1	5.88E-27	0.305014	0.27	0.097	8.97E-23	M-C1	SLC1A3
JAML.1	6.47E-27	0.328178431	0.36	0.153	9.86E-23	M-C1	JAML
PPP1CB.2	7.56E-27	0.27296593	0.388	0.173	1.15E-22	M-C1	PPP1CB
MYL12A.1	7.61E-27	-0.491518816	0.696	0.85	1.16E-22	M-C1	MYL12A
EREG	8.77E-27	0.534715922	0.143	0.028	1.34E-22	M-C1	EREG
CEBPD.2	1.03E-26	0.371284496	0.404	0.187	1.58E-22	M-C1	CEBPD
IL23A	1.16E-26	0.499967758	0.109	0.013	1.77E-22	M-C1	IL23A
RPL9.1	1.20E-26	-0.443013536	0.983	0.994	1.84E-22	M-C1	RPL9
AOAH.1	1.48E-26	0.251251313	0.339	0.137	2.25E-22	M-C1	AOAH
PPIF	1.62E-26	0.29250767	0.331	0.135	2.47E-22	M-C1	PPIF
HLA-DRA.3	3.96E-26	0.329367207	0.999	0.977	6.04E-22	M-C1	HLA-DRA
CD163.1	8.64E-26	0.29176344	0.519	0.265	1.32E-21	M-C1	CD163
IFNGR1.1	9.62E-26	0.250995999	0.399	0.18	1.47E-21	M-C1	IFNGR1
BAG3.1	2.51E-25	0.463116345	0.197	0.057	3.82E-21	M-C1	BAG3
ADGRE5	3.00E-25	0.261055494	0.266	0.099	4.58E-21	M-C1	ADGRE5
LILRB5.1	3.93E-25	0.369841053	0.449	0.228	5.99E-21	M-C1	LILRB5
NACA.2	3.98E-25	-0.47909284	0.949	0.975	6.07E-21	M-C1	NACA
UQCRB.1	4.03E-25	-0.484828006	0.707	0.836	6.14E-21	M-C1	UQCRB
MT-ND4.2	6.39E-25	0.337218939	0.993	0.989	9.75E-21	M-C1	MT-ND4
DDIT4.1	9.82E-25	0.348412	0.364	0.166	1.50E-20	M-C1	DDIT4
DUSP6.2	1.14E-24	0.358796898	0.288	0.116	1.73E-20	M-C1	DUSP6
SERPINA1.2	1.15E-24	0.295440621	0.39	0.181	1.75E-20	M-C1	SERPINA1
RNASE6.3	1.18E-24	0.285778606	0.674	0.375	1.80E-20	M-C1	RNASE6
HLA-DRB5.3	1.35E-24	0.448872815	0.972	0.945	2.07E-20	M-C1	HLA-DRB5
A2M.1	1.53E-24	0.313075146	0.689	0.401	2.34E-20	M-C1	A2M
TWISTNB.1	1.70E-24	0.418373382	0.178	0.05	2.59E-20	M-C1	TWISTNB
KLF2.1	6.54E-24	0.290059801	0.263	0.1	9.98E-20	M-C1	KLF2
PHLDA2	7.62E-24	0.275804711	0.242	0.086	1.16E-19	M-C1	PHLDA2
ADM	8.70E-24	0.295022092	0.22	0.074	1.33E-19	M-C1	ADM
PNP	9.06E-24	0.265411537	0.209	0.067	1.38E-19	M-C1	PNP
MS4A4A.3	1.24E-23	0.26180359	0.674	0.37	1.89E-19	M-C1	MS4A4A
ZFP36L1.1	1.60E-23	0.464932304	0.831	0.798	2.44E-19	M-C1	ZFP36L1
BID	2.28E-23	0.250966505	0.353	0.159	3.48E-19	M-C1	BID
CYCS	2.39E-23	0.26209961	0.569	0.308	3.65E-19	M-C1	CYCS
TMEM107.1	2.64E-23	0.313695993	0.201	0.064	4.02E-19	M-C1	TMEM107
SLC3A2	2.81E-23	0.258906422	0.379	0.177	4.29E-19	M-C1	SLC3A2
TMEM176B.3	3.35E-23	0.283040946	0.657	0.376	5.11E-19	M-C1	TMEM176B
FAM110A	3.60E-23	0.319283348	0.227	0.082	5.49E-19	M-C1	FAM110A
S100A10.2	5.22E-23	-0.51869156	0.497	0.709	7.96E-19	M-C1	S100A10
CH17-373J23.1.1	5.47E-23	0.344591638	0.168	0.046	8.34E-19	M-C1	CH17-373J23.1
TGFBI.1	5.67E-23	0.257748595	0.605	0.343	8.65E-19	M-C1	TGFBI
MYL6.1	7.40E-23	-0.464472114	0.934	0.975	1.13E-18	M-C1	MYL6
TSC22D1.1	1.11E-22	0.410958112	0.234	0.087	1.69E-18	M-C1	TSC22D1
HSPA5.1	1.18E-22	0.398683411	0.478	0.252	1.81E-18	M-C1	HSPA5
HLA-B.3	1.61E-22	0.313260891	0.997	0.994	2.45E-18	M-C1	HLA-B
SERF2.1	2.14E-22	-0.413188274	0.974	0.991	3.27E-18	M-C1	SERF2
FCGBP	4.66E-22	0.620981149	0.136	0.032	7.11E-18	M-C1	FCGBP
PPIA.2	4.80E-22	-0.425405937	0.967	0.984	7.32E-18	M-C1	PPIA
CD81.1	8.61E-22	0.271540257	0.461	0.243	1.31E-17	M-C1	CD81
HCST.1	3.12E-21	0.309080078	0.501	0.28	4.76E-17	M-C1	HCST
RPLP0.1	3.55E-21	-0.409968975	0.981	0.989	5.41E-17	M-C1	RPLP0
MT-CO3	5.29E-21	0.28735718	0.999	0.997	8.06E-17	M-C1	MT-CO3
RNASET2.3	6.47E-21	0.293020626	0.872	0.786	9.87E-17	M-C1	RNASET2
GRN.3	1.63E-20	0.289348617	0.921	0.924	2.49E-16	M-C1	GRN
RPS18.1	1.75E-20	-0.406216963	0.996	0.993	2.67E-16	M-C1	RPS18
NINJ1	2.63E-20	0.306748831	0.853	0.754	4.01E-16	M-C1	NINJ1
HSPH1.1	2.64E-20	0.513392033	0.333	0.165	4.02E-16	M-C1	HSPH1
MT-ATP6	3.24E-20	0.27327633	0.999	0.996	4.95E-16	M-C1	MT-ATP6
ANXA2.1	4.97E-20	-0.486474492	0.551	0.711	7.58E-16	M-C1	ANXA2
CFD.3	6.78E-20	0.322135811	0.54	0.314	1.03E-15	M-C1	CFD
GSTP1.1	6.89E-20	-0.454608559	0.755	0.86	1.05E-15	M-C1	GSTP1
CXCL12.2	6.95E-20	0.288528219	0.394	0.2	1.06E-15	M-C1	CXCL12
GAPDH.2	7.36E-20	-0.490191039	0.982	0.992	1.12E-15	M-C1	GAPDH
MT-ND4L	1.14E-19	0.265141444	0.961	0.983	1.74E-15	M-C1	MT-ND4L
MIF.3	1.35E-19	-0.511314894	0.621	0.773	2.06E-15	M-C1	MIF
RPL13A.1	1.35E-19	-0.420077935	0.963	0.98	2.07E-15	M-C1	RPL13A
RPL10A.1	1.43E-19	-0.451170002	0.917	0.955	2.18E-15	M-C1	RPL10A
SERPING1.3	1.45E-19	0.270542745	0.504	0.279	2.22E-15	M-C1	SERPING1
GBP1.1	1.49E-19	0.340148838	0.336	0.163	2.27E-15	M-C1	GBP1
EEF1A1.2	1.54E-19	-0.439717575	1	1	2.35E-15	M-C1	EEF1A1
HLA-E.3	1.69E-19	0.283633146	0.968	0.952	2.57E-15	M-C1	HLA-E
ATP5E.1	2.27E-19	-0.451384403	0.875	0.969	3.47E-15	M-C1	ATP5E
TMSB4X.2	2.58E-19	-0.383041859	1	0.999	3.94E-15	M-C1	TMSB4X
RNASE1.1	2.94E-19	-0.328452581	0.452	0.749	4.48E-15	M-C1	RNASE1
LITAF.1	3.00E-19	0.35740671	0.854	0.842	4.57E-15	M-C1	LITAF
ALDOA.1	8.08E-19	-0.434676428	0.817	0.919	1.23E-14	M-C1	ALDOA
TMSB10.2	8.39E-19	-0.333111841	0.999	0.999	1.28E-14	M-C1	TMSB10
RPS20.1	8.79E-19	-0.399556984	0.736	0.833	1.34E-14	M-C1	RPS20
HLA-A.3	1.14E-18	0.32878485	0.994	0.988	1.73E-14	M-C1	HLA-A
AREG	2.30E-18	0.608293374	0.145	0.043	3.51E-14	M-C1	AREG
MT-CYB	2.61E-18	0.25179954	0.997	0.992	3.98E-14	M-C1	MT-CYB
CD163L1.1	3.02E-18	0.287634446	0.285	0.131	4.61E-14	M-C1	CD163L1
MT-ND1.3	3.21E-18	0.251022224	0.992	0.987	4.90E-14	M-C1	MT-ND1
RPL7.1	3.51E-18	-0.451244018	0.872	0.936	5.36E-14	M-C1	RPL7
MARCKSL1	4.07E-18	0.253123714	0.269	0.119	6.20E-14	M-C1	MARCKSL1
ACTB.2	1.22E-17	-0.502429962	0.999	0.998	1.85E-13	M-C1	ACTB
ARPC3.3	1.74E-17	-0.415831781	0.912	0.948	2.66E-13	M-C1	ARPC3
RPL12.1	2.04E-17	-0.347019826	0.994	0.998	3.11E-13	M-C1	RPL12
LGALS3.1	2.42E-17	-0.475303362	0.617	0.808	3.70E-13	M-C1	LGALS3
RPL6.2	2.86E-17	-0.378516626	0.966	0.981	4.37E-13	M-C1	RPL6
HLA-DQA1.3	3.22E-17	0.348216598	0.931	0.917	4.90E-13	M-C1	HLA-DQA1
RPL5.1	5.56E-17	-0.41259397	0.942	0.966	8.49E-13	M-C1	RPL5
RPLP1.1	7.01E-17	-0.331620214	0.999	0.999	1.07E-12	M-C1	RPLP1
CSTB.2	9.61E-17	-0.775462035	0.804	0.901	1.47E-12	M-C1	CSTB
MT-ND3.2	9.66E-17	0.379767153	0.968	0.986	1.47E-12	M-C1	MT-ND3
EIF4E.3	1.14E-16	0.285468398	0.307	0.154	1.75E-12	M-C1	EIF4E
RPL7A.1	1.17E-16	-0.347554265	0.989	0.991	1.79E-12	M-C1	RPL7A
RPS6.1	1.41E-16	-0.372449486	0.985	0.992	2.15E-12	M-C1	RPS6
RPL3.1	1.78E-16	-0.411891218	0.983	0.987	2.72E-12	M-C1	RPL3
RPS3A.1	4.26E-16	-0.362740889	0.999	0.995	6.50E-12	M-C1	RPS3A
ID3	4.63E-16	0.282343368	0.172	0.065	7.07E-12	M-C1	ID3
LGALS1.2	5.53E-16	-0.508788371	0.697	0.897	8.44E-12	M-C1	LGALS1
COX7C.1	6.53E-16	-0.392585737	0.748	0.858	9.96E-12	M-C1	COX7C
RPL13.1	7.03E-16	-0.306585675	0.996	0.999	1.07E-11	M-C1	RPL13
RPS15.1	7.26E-16	-0.335546697	0.981	0.997	1.11E-11	M-C1	RPS15
HSPE1	1.03E-15	0.326374055	0.545	0.333	1.57E-11	M-C1	HSPE1
RPS4X.1	1.24E-15	-0.365611945	0.985	0.993	1.88E-11	M-C1	RPS4X
RPL22.1	1.45E-15	-0.391311655	0.935	0.967	2.21E-11	M-C1	RPL22
CALM2.2	1.48E-15	-0.411030116	0.829	0.896	2.26E-11	M-C1	CALM2
RPL19.1	1.51E-15	-0.304955637	1	0.999	2.31E-11	M-C1	RPL19
HNRNPA1.1	1.61E-15	-0.401804238	0.804	0.872	2.45E-11	M-C1	HNRNPA1
HLA-C.3	2.54E-15	0.268011201	0.996	0.983	3.87E-11	M-C1	HLA-C
ALOX5AP.1	2.55E-15	0.427209796	0.307	0.165	3.88E-11	M-C1	ALOX5AP
SDS.3	2.76E-15	0.486211145	0.314	0.168	4.21E-11	M-C1	SDS
SRP14.1	5.60E-15	-0.391216523	0.822	0.882	8.54E-11	M-C1	SRP14
CLEC10A.2	5.94E-15	0.252876034	0.241	0.113	9.06E-11	M-C1	CLEC10A
CFL1.2	8.08E-15	-0.354012987	0.944	0.978	1.23E-10	M-C1	CFL1
RPS12.1	1.15E-14	-0.344002518	0.993	0.999	1.75E-10	M-C1	RPS12
CD14.3	1.51E-14	0.322417536	0.86	0.807	2.30E-10	M-C1	CD14
RHOA.2	1.56E-14	-0.371610158	0.886	0.958	2.39E-10	M-C1	RHOA
HSPA1B.1	1.99E-14	0.823381935	0.32	0.181	3.04E-10	M-C1	HSPA1B
PFDN5.1	2.01E-14	-0.349974737	0.941	0.973	3.07E-10	M-C1	PFDN5
MT-ATP8	2.59E-14	0.260277424	0.957	0.974	3.95E-10	M-C1	MT-ATP8
ARHGDIB.2	2.68E-14	-0.438603995	0.788	0.883	4.09E-10	M-C1	ARHGDIB
RPS7.1	4.11E-14	-0.366108709	0.981	0.991	6.28E-10	M-C1	RPS7
HSPA6.1	1.06E-13	1.159405574	0.213	0.099	1.61E-09	M-C1	HSPA6
SUMO2.2	1.08E-13	-0.357660902	0.752	0.812	1.64E-09	M-C1	SUMO2
RPL37A.1	1.69E-13	-0.402810965	0.886	0.958	2.57E-09	M-C1	RPL37A
CTSZ.1	1.72E-13	0.260771828	0.733	0.573	2.62E-09	M-C1	CTSZ
RPL35.1	2.10E-13	-0.355079942	0.905	0.972	3.20E-09	M-C1	RPL35
BTF3.1	2.40E-13	-0.371300524	0.879	0.913	3.66E-09	M-C1	BTF3
ATP5L.1	6.53E-13	-0.360871857	0.782	0.849	9.96E-09	M-C1	ATP5L
RPS17.1	6.78E-13	-0.342801067	0.562	0.651	1.03E-08	M-C1	RPS17
RPL14.1	7.73E-13	-0.322672582	0.977	0.987	1.18E-08	M-C1	RPL14
STAT1.2	9.53E-13	0.259238243	0.494	0.321	1.45E-08	M-C1	STAT1
ENO1.1	1.63E-12	-0.380525551	0.552	0.666	2.48E-08	M-C1	ENO1
NDUFA4.2	1.85E-12	-0.35886474	0.742	0.804	2.82E-08	M-C1	NDUFA4
VIM.2	2.57E-12	-0.352967419	0.791	0.943	3.92E-08	M-C1	VIM
RGCC.2	2.75E-12	0.275518738	0.174	0.078	4.19E-08	M-C1	RGCC
RPL36.1	3.18E-12	-0.339753871	0.895	0.972	4.84E-08	M-C1	RPL36
RPL31.1	4.58E-12	-0.365607105	0.766	0.864	6.99E-08	M-C1	RPL31
RPS3.1	4.81E-12	-0.308456699	0.989	0.996	7.34E-08	M-C1	RPS3
CXCL10.1	1.07E-11	0.704837903	0.218	0.113	1.64E-07	M-C1	CXCL10
RPL27A.1	1.09E-11	-0.366693605	0.86	0.911	1.67E-07	M-C1	RPL27A
GNB2L1.1	1.13E-11	-0.334963734	0.975	0.983	1.72E-07	M-C1	GNB2L1
CXCL9.2	1.87E-11	0.600319181	0.175	0.082	2.85E-07	M-C1	CXCL9
GNG5.1	1.89E-11	-0.346119186	0.749	0.822	2.89E-07	M-C1	GNG5
VAMP8.2	2.43E-11	-0.356044283	0.85	0.885	3.71E-07	M-C1	VAMP8
CH25H	3.46E-11	0.282374479	0.105	0.037	5.28E-07	M-C1	CH25H
OST4.1	3.50E-11	-0.356030296	0.601	0.656	5.34E-07	M-C1	OST4
MYL12B.2	4.57E-11	-0.343218148	0.567	0.632	6.97E-07	M-C1	MYL12B
RPS27A.1	5.10E-11	-0.293529993	0.997	0.997	7.77E-07	M-C1	RPS27A
AP2S1.2	6.37E-11	-0.325932089	0.629	0.702	9.72E-07	M-C1	AP2S1
CHCHD2.1	6.74E-11	-0.325211544	0.799	0.846	1.03E-06	M-C1	CHCHD2
CLIC1.1	7.81E-11	-0.29573954	0.752	0.84	1.19E-06	M-C1	CLIC1
LDHA.1	8.53E-11	-0.383073663	0.522	0.625	1.30E-06	M-C1	LDHA
RPS29.1	9.19E-11	-0.340334602	0.686	0.827	1.40E-06	M-C1	RPS29
ATP6V1F.1	1.14E-10	-0.336853237	0.758	0.817	1.73E-06	M-C1	ATP6V1F
NPM1.1	1.17E-10	-0.322384302	0.813	0.871	1.78E-06	M-C1	NPM1
RPL23A.1	1.29E-10	-0.321798741	0.956	0.979	1.96E-06	M-C1	RPL23A
UBA52.1	1.65E-10	-0.312024414	0.959	0.989	2.51E-06	M-C1	UBA52
ARPC5.2	2.34E-10	-0.32173538	0.705	0.755	3.58E-06	M-C1	ARPC5
RPS5.1	2.40E-10	-0.343629831	0.95	0.975	3.66E-06	M-C1	RPS5
COX6C.1	2.42E-10	-0.333292499	0.686	0.749	3.69E-06	M-C1	COX6C
RPL4.1	3.25E-10	-0.34982104	0.882	0.921	4.96E-06	M-C1	RPL4
RPLP2.1	3.25E-10	-0.300123773	0.95	0.978	4.96E-06	M-C1	RPLP2
ATP5G2.1	3.47E-10	-0.314371078	0.887	0.924	5.30E-06	M-C1	ATP5G2
TMA7.1	3.48E-10	-0.299113014	0.603	0.659	5.31E-06	M-C1	TMA7
S100A11.2	4.06E-10	-0.313358352	0.955	0.982	6.19E-06	M-C1	S100A11
PCBP2.2	4.80E-10	-0.367449569	0.851	0.896	7.32E-06	M-C1	PCBP2
RPL21.1	4.99E-10	-0.302890377	0.971	0.991	7.62E-06	M-C1	RPL21
RPL37.1	6.23E-10	-0.315106801	0.939	0.983	9.50E-06	M-C1	RPL37
RPL38.1	7.08E-10	-0.330319204	0.766	0.864	1.08E-05	M-C1	RPL38
HMGN2.1	7.53E-10	-0.328716685	0.635	0.725	1.15E-05	M-C1	HMGN2
RPL18A.1	1.01E-09	-0.281850062	0.994	0.995	1.55E-05	M-C1	RPL18A
FTL.1	1.03E-09	-0.486405895	1	1	1.58E-05	M-C1	FTL
RPL30.1	1.19E-09	-0.294341169	0.989	0.993	1.82E-05	M-C1	RPL30
HSPD1	1.22E-09	0.287972584	0.455	0.296	1.86E-05	M-C1	HSPD1
COX6B1.1	1.56E-09	-0.312639478	0.696	0.747	2.38E-05	M-C1	COX6B1
RPL15.1	1.74E-09	-0.266707301	0.994	0.994	2.65E-05	M-C1	RPL15
HINT1.1	2.12E-09	-0.312900851	0.737	0.798	3.24E-05	M-C1	HINT1
COX4I1.1	2.15E-09	-0.284686629	0.898	0.944	3.28E-05	M-C1	COX4I1
RPS8.1	2.55E-09	-0.291017353	0.996	0.996	3.89E-05	M-C1	RPS8
PFN1.2	2.88E-09	-0.271274415	0.977	0.987	4.40E-05	M-C1	PFN1
EEF1D.1	3.03E-09	-0.30464402	0.861	0.912	4.62E-05	M-C1	EEF1D
GABARAP.2	5.05E-09	-0.315903422	0.843	0.89	7.70E-05	M-C1	GABARAP
RPS24.1	5.58E-09	-0.260279544	0.992	0.996	8.52E-05	M-C1	RPS24
AIF1.2	1.03E-08	-0.327666733	0.967	0.969	0.000157797	M-C1	AIF1
RPS26.1	1.33E-08	-0.257418732	0.74	0.865	0.000203119	M-C1	RPS26
HLA-DQA2.3	1.50E-08	0.329362473	0.311	0.199	0.000229428	M-C1	HLA-DQA2
RPL27.1	1.58E-08	-0.314285113	0.884	0.945	0.000240371	M-C1	RPL27
RPS14.1	1.58E-08	-0.258307589	0.989	0.998	0.000241398	M-C1	RPS14
RPL11.2	1.62E-08	-0.258682242	0.994	0.998	0.000247479	M-C1	RPL11
CALM1.1	2.13E-08	-0.250035194	0.661	0.751	0.000325532	M-C1	CALM1
COX5B.1	2.29E-08	-0.282292793	0.682	0.72	0.000349885	M-C1	COX5B
RPL36AL.1	2.35E-08	-0.2623462	0.755	0.827	0.000358058	M-C1	RPL36AL
SEPP1.3	2.88E-08	0.328611275	0.839	0.915	0.000439561	M-C1	SEPP1
EEF1B2.2	3.01E-08	-0.322273935	0.898	0.939	0.000458653	M-C1	EEF1B2
RPSA.2	3.40E-08	-0.337418682	0.917	0.954	0.000519021	M-C1	RPSA
CCL2.3	3.88E-08	0.556796662	0.291	0.188	0.000592003	M-C1	CCL2
RPL34.1	5.56E-08	-0.294917495	0.945	0.982	0.000848069	M-C1	RPL34
RPS25.1	6.07E-08	-0.277599891	0.97	0.989	0.000925178	M-C1	RPS25
GPX4.1	6.16E-08	-0.278267019	0.854	0.915	0.000939118	M-C1	GPX4
RPS23.1	6.59E-08	-0.262357973	0.99	0.996	0.001004857	M-C1	RPS23
TPI1.1	7.91E-08	-0.266431077	0.748	0.843	0.001206068	M-C1	TPI1
RPS15A.1	8.58E-08	-0.279541721	0.966	0.99	0.001308529	M-C1	RPS15A
RPS11.1	1.06E-07	-0.284605675	0.888	0.92	0.001614602	M-C1	RPS11
EIF3K.1	1.38E-07	-0.280809892	0.696	0.725	0.002101773	M-C1	EIF3K
HSPA1A.1	1.60E-07	0.943484079	0.439	0.357	0.00243729	M-C1	HSPA1A
RPS28.1	2.78E-07	-0.254210157	0.944	0.99	0.004242881	M-C1	RPS28
RPL24.1	4.63E-07	-0.26449674	0.935	0.961	0.007065719	M-C1	RPL24
RPS27.1	4.67E-07	-0.329121123	0.942	0.98	0.007115898	M-C1	RPS27
RPL35A.1	5.56E-07	-0.288423451	0.909	0.968	0.008484598	M-C1	RPL35A
RPL39.1	5.91E-07	-0.262063046	0.939	0.99	0.009006701	M-C1	RPL39
RPL26.2	7.95E-07	-0.340466527	0.806	0.909	0.012119043	M-C1	RPL26
ATP6V1G1.1	1.11E-06	-0.257109188	0.708	0.723	0.016944954	M-C1	ATP6V1G1
CCL24.3	1.23E-06	0.366717296	0.229	0.149	0.018692782	M-C1	CCL24
DNASE1L3.3	1.93E-06	0.42943796	0.292	0.206	0.02949222	M-C1	DNASE1L3
TUBB.2	2.13E-06	-0.383008598	0.489	0.521	0.032531742	M-C1	TUBB
TOMM7.1	2.29E-06	-0.272333622	0.675	0.722	0.034936777	M-C1	TOMM7
SLC25A5.2	2.99E-06	-0.27311539	0.784	0.815	0.045664624	M-C1	SLC25A5
POMP.1	3.07E-06	-0.258337517	0.691	0.724	0.046894179	M-C1	POMP
RPL41.1	3.77E-06	-0.257787674	0.948	0.987	0.057570252	M-C1	RPL41
YBX1.1	5.89E-06	-0.310274311	0.873	0.934	0.089858248	M-C1	YBX1
CAPZB	7.37E-06	-0.263770769	0.788	0.816	0.112403594	M-C1	CAPZB
EEF2.1	1.09E-05	-0.318329854	0.857	0.872	0.165962632	M-C1	EEF2
S100A9.2	1.42E-05	-0.42953247	0.207	0.275	0.21681384	M-C1	S100A9
ANXA5.1	1.79E-05	-0.250511687	0.821	0.895	0.272864584	M-C1	ANXA5
PRDX1.3	1.97E-05	-0.332469609	0.869	0.907	0.300590525	M-C1	PRDX1
UQCR10.1	3.26E-05	-0.280575315	0.629	0.662	0.496554651	M-C1	UQCR10
SH3BGRL.2	5.14E-05	-0.271276024	0.647	0.619	0.783748654	M-C1	SH3BGRL
DYNLL1	0.00040791	-0.252623724	0.602	0.587	1	M-C1	DYNLL1
HSP90AA1.1	0.001899003	0.316476446	0.898	0.939	1	M-C1	HSP90AA1
CTSD.1	0.00775742	-0.326054276	0.886	0.96	1	M-C1	CTSD
